# Supplementary material for: Large-scale recent expansion of European patrilineages shown by population resequencing
Source: Nat Commun. 2015 May 19;6:7152. doi: 10.1038/ncomms8152 (PMC4441248; doi:10.1038/ncomms8152)
Supplement: Supplementary Data 1 — List of variants and correspondence with other studies. The data include ss (submitted SNP) numbers allowing variant information to be retrieved from dbSNP. [file ncomms8152-s2.xls]

## Sheet: Sheet1
Supplementary Data 1. List of variants and correspondence with other studies.
#CHROM	POS GRCh37/hg19	REF	ALT	Ancestral allele	NCBI_ss#	rs (dbSNP135)	rs (dbSNP137)	rs (dbSNP138)	No of samples called	Ref alleles observed	Alt alleles observed	Overlap with 1000G pilot	Overlap with Wei SNPs	Overlap with Poznik	Overlap with Francalacci	Overlap with Scozzari
Y	2652115	T	G	T	1399952726				334	333	1
Y	2656200	T	C	T	1399952733				334	333	1
Y	2657176	C	T	T	1399952734	rs2534636	rs2534636	rs2534636	334	309	25		yes	yes	yes
Y	2658271	G	A	G	1399952737	rs1800865	rs1800865	rs1800865	334	331	3
Y	2659191	T	C	T	1399952739				334	332	2				yes
Y	2659347	A	C	A	1399952740	rs111319867	rs111319867	rs111319867	334	288	46		yes		yes
Y	2660712	T	A	T	1399952741				334	333	1				yes
Y	2661258	C	T	C	1399952742				334	333	1
Y	2661371	C	T	C	1399952743				334	333	1
Y	2661794	C	T	C	1399952745			rs368041232	334	332	2
Y	2661813	A	C	A	1399952746				334	333	1			yes
Y	2662121	A	G	A	1399952748				334	319	15
Y	2664249	C	T	C	1399952749				334	331	3				yes
Y	2686555	A	G	G	1399952753	rs113881366	rs113881366	rs113881366	334	144	190		yes		yes
Y	2686727	A	G	G	1399952754	rs67960559	rs67960559	rs67960559	334	169	165	yes	yes	yes	yes
Y	2687110	C	T	C	1399952755				334	333	1
Y	2687198	G	C	G	1399952756				334	328	6				yes
Y	2687476	T	C	T	1399952757				334	333	1
Y	2691853	C	T	C	1399952758				334	333	1
Y	2691896	C	T	C	1399952759				334	333	1
Y	2692249	G	C	G	1399952762				334	333	1
Y	2692602	C	T	C	1399952763				334	333	1
Y	2695293	T	C	T	1399952765				334	333	1				yes
Y	2696434	G	A	G	1399952769				334	333	1
Y	2696497	C	G	C	1399952771				334	326	8
Y	2709611	C	T	C	1399952772				334	333	1
Y	2710013	A	G	A	1399952773				334	332	2			yes	yes	yes
Y	2710309	T	G	T	1399952775	rs34402762	rs34402762	rs34402762	334	333	1			yes	yes	yes
Y	2710471	T	A	T	1399952777				334	333	1
Y	2710998	G	A	G	1399952779				334	333	1				yes
Y	2712066	A	G	A	1399952782				334	333	1
Y	2713293	T	C	T	1399952785				334	330	4
Y	2714836	T	G	T	1399952787				334	333	1
Y	2715491	T	C	T	1399952789				334	333	1
Y	2719038	C	G	C	1399952795				334	333	1
Y	2720361	T	C	T	1399952797				334	333	1
Y	2722195	C	A	C	1399952799				334	333	1
Y	2722506	A	G	G	1399952801	rs2075640	rs2075640	rs2075640	334	317	17	yes	yes	yes	yes	yes
Y	2722516	C	T	C	1399952802			rs372384737	334	325	9				yes
Y	2723232	C	T	C	1399952805				334	333	1
Y	2723620	C	G	C	1399952806				334	333	1			yes	yes	yes
Y	2723755	G	A	G	1399952807	rs113032659	rs113032659	rs113032659	334	258	76	yes	yes		yes	yes
Y	2724421	G	A	G	1399952810				334	316	18		yes	yes	yes
Y	2724768	G	C	G	1399952811				334	321	13		yes	yes
Y	2730419	G	A	G	1399952814				334	331	3
Y	2730672	G	A	G	1399952816				334	333	1
Y	2730777	G	A	G	1399952817				334	332	2
Y	2730917	A	T	A	1399952818				334	333	1
Y	2731600	G	A	G	1399952819				334	333	1
Y	2731758	G	A	G	1399952820				334	333	1
Y	2733545	T	C	T	1399952826				334	333	1
Y	2733854	A	G	A	1399952828				334	333	1
Y	2734180	C	G	C	1399952829				334	333	1
Y	2734731	A	G	A	1399952831				334	333	1
Y	2735547	C	T	C	1399952833				334	333	1
Y	2736889	T	C	T	1399952834			rs375277329	334	318	16				yes
Y	2737734	G	C	G	1399952839				334	333	1
Y	2737799	G	A	G	1399952840				334	332	2
Y	2738028	T	A	T	1399952841				334	333	1
Y	2738273	G	A	G	1399952843	rs72617606	rs72617606	rs72617606	334	321	13	yes		yes
Y	2739468	C	T	C	1399952845	rs9786209	rs9786209	rs9786209	334	317	17	yes	yes	yes	yes	yes
Y	2742766	C	T	C	1399952846				334	333	1
Y	2742828	C	G	C	1399952847				334	333	1
Y	2746044	C	T	C	1399952848				334	333	1
Y	2749995	T	G	T	1399952853				334	332	2			yes	yes
Y	2750558	C	T	C	1399952854				334	333	1
Y	2751512	C	T	C	1399952855				334	333	1
Y	2751678	A	G	A	1399952856			rs371079691	334	318	16				yes
Y	2757713	C	T	C	1399952861				334	333	1				yes
Y	2765271	A	G	A	1399952864				334	330	4				yes
Y	2774139	C	T	C	1399952868				334	333	1				yes
Y	2774249	T	C	T	1399952870			rs375785360	334	331	3			yes	yes
Y	2774270	T	C	T	1399952871				334	333	1			yes
Y	2777020	A	G	A	1399952872				334	333	1
Y	2795691	G	A	G	1399952873				334	313	21		yes	yes	yes
Y	2795935	G	C	G	1399952875				334	333	1
Y	2796831	T	G	T	1399952876				334	333	1
Y	2797638	T	G	T	1399952878				334	333	1
Y	2797774	G	C	G	1399952880				334	333	1
Y	2799361	C	G	C	1399952882				334	333	1
Y	2803717	T	C	C	1399952888	rs1270119	rs1270119	rs1270119	334	169	165		yes		yes	yes
Y	2803762	G	A	G	1399952889				334	333	1
Y	2804671	G	T	G	1399952892	rs73625101	rs73625101	rs73625101	334	331	3	yes	yes	yes		yes
Y	2805834	C	T	C	1399952895				334	329	5
Y	2807230	A	G	A	1399952898				334	319	15				yes	yes
Y	2812119	A	G	A	1399952905	rs112611200	rs112611200	rs112611200	334	288	46		yes		yes
Y	2814259	G	A	G	1399952907				334	333	1
Y	2814520	T	C	T	1399952908				334	333	1
Y	2814574	A	G	A	1399952909				334	332	2
Y	2815753	A	G	A	1399952913				334	333	1
Y	2816208	C	T	C	1399952914				334	330	4				yes
Y	2816687	T	C	T	1399952915				334	331	3		yes		yes
Y	2817429	G	C	C	1399952916	rs1270123	rs1270123	rs1270123	334	169	165		yes	yes	yes
Y	2819161	G	A	G	1399952919				334	332	2
Y	2819238	A	T	A	1399952920				334	333	1
Y	2819526	G	A	G	1399952921				334	333	1
Y	2820567	A	G	A	1399952924				334	333	1
Y	2824383	G	T	G	1399952930				334	333	1
Y	2827398	C	T	C	1399952931	rs58154212	rs58154212	rs58154212	334	331	3	yes	yes	yes
Y	2827409	C	T	C	1399952932			rs375483917	334	320	14		yes	yes	yes
Y	2828875	T	C	T	1399952937				334	333	1
Y	2829193	A	G	A	1399952938				334	332	2
Y	2829274	T	C	T	1399952939				334	333	1
Y	2829359	A	G	A	1399952940				334	333	1
Y	2829379	C	T	C	1399952941		rs201945104	rs201945104	334	333	1
Y	2830578	G	A	G	1399952942				334	333	1
Y	2830607	C	A	C	1399952943				334	333	1				yes
Y	2831112	G	A	G	1399952945	rs111577493	rs111577493	rs111577493	334	332	2		yes	yes		yes
Y	2831544	A	T	A	1399952948				334	333	1
Y	2832110	C	T	C	1399952950				334	333	1
Y	2832596	T	C	T	1399952951				334	333	1
Y	2838533	A	G	A	1399952956				334	333	1
Y	2838619	T	G	T	1399952958				334	333	1
Y	2838642	T	C	T	1399952959				334	333	1
Y	2844954	A	G	A	1399952965				334	333	1
Y	2845546	G	A	G	1399952966				334	332	2
Y	2846401	C	T	C	1399952968	rs34742138	rs34742138	rs34742138	334	313	21		yes	yes	yes
Y	2847863	T	C	T	1399952970				334	333	1
Y	2849444	A	T	A	1399952972				334	333	1				yes
Y	2849724	T	C	T	1399952973				334	333	1				yes	yes
Y	2851690	A	G	A	1399952978				334	333	1
Y	2866816	A	G	A	1399952983				334	333	1
Y	2866886	A	G	A	1399952985			rs369323647	334	332	2
Y	2866903	A	G	A	1399952986		rs201597515	rs201597515	334	331	3
Y	2867288	G	C	G	1399952990	rs13304552	rs13304552	rs13304552	334	333	1
Y	2870231	A	G	A	1399952992				334	333	1
Y	2870358	A	C	A	1399952993				334	333	1
Y	2875195	A	G	A	1399952995				334	333	1
Y	2878723	A	G	A	1399952997				334	332	2
Y	2879474	A	G	A	1399953001				334	333	1				yes
Y	2880209	G	C	G	1399953003				334	333	1
Y	2885914	C	A	C	1399953005				334	333	1
Y	2886526	A	G	A	1399953007				334	333	1
Y	2886854	G	A	G	1399953008				334	333	1
Y	2887285	C	G	C	1399953010				334	331	3
Y	2888252	C	A	C	1399953014			rs377156966	334	333	1			yes
Y	2888588	T	C	T	1399953016				334	333	1		yes
Y	2888689	A	G	A	1399953017			rs368881329	334	332	2		yes
Y	2888727	C	T	C	1399953018			rs375406826	334	330	4
Y	2888763	G	T	G	1399953019				334	331	3
Y	2888796	A	G	A	1399953021			rs369511863	334	332	2
Y	2888802	C	T	C	1399953022				334	332	2				yes
Y	2888849	T	C	T	1399953024				334	333	1
Y	2888858	G	C	G	1399953025				334	333	1				yes
Y	2889185	G	C	G	1399953028				334	333	1
Y	2889729	G	A	G	1399953035				334	333	1
Y	2889816	C	G	C	1399953038				334	333	1
Y	2889899	T	A	T	1399953039				334	333	1
Y	2890082	G	C	G	1399953040				334	333	1
Y	2890144	G	C	G	1399953041				334	333	1
Y	2892150	G	A	G	1399953042	rs34738655	rs34738655	rs34738655	334	331	3
Y	2903922	T	C	T	1399953043				334	331	3				yes
Y	2904842	A	G	A	1399953045			rs369768116	334	325	9				yes
Y	2905913	G	A	G	1399953046				334	333	1
Y	2908947	C	T	C	1399953047				334	333	1
Y	2909825	G	A	G	1399953048			rs368278218	334	332	2
Y	2910890	G	T	G	1399953050				334	333	1
Y	2911033	G	A	G	1399953051	rs9786252	rs9786252	rs9786252	334	331	3	yes	yes	yes
Y	6627544	G	C	G	1399953056				334	316	18		yes	yes	yes
Y	6627779	T	C	T	1399953058				334	333	1
Y	6630931	G	A	A	1399953065	rs9785983	rs9785983	rs9785983	334	169	165	yes	yes	yes	yes
Y	6632286	T	G	T	1399953067				334	333	1
Y	6632428	A	G	A	1399953068				334	333	1
Y	6636198	A	G	A	1399953069				334	333	1
Y	6650903	A	C	A	1399953070				334	333	1
Y	6655208	A	G	A	1399953073				334	333	1
Y	6655396	T	C	T	1399953074				334	333	1
Y	6655875	A	G	A	1399953075				334	332	2
Y	6656062	G	A	G	1399953077				334	333	1
Y	6660143	T	G	T	1399953081				334	321	13		yes	yes
Y	6661260	T	C	T	1399953082				334	333	1
Y	6661728	C	T	C	1399953083				334	333	1				yes
Y	6661860	T	C	T	1399953086				334	324	10				yes
Y	6662447	A	G	A	1399953088				334	332	2				yes
Y	6662712	C	T	C	1399953089	rs112137450	rs112137450	rs112137450	334	258	76	yes	yes		yes	yes
Y	6662857	A	G	A	1399953090				334	333	1
Y	6667791	A	G	A	1399953091				334	332	2
Y	6668066	T	C	T	1399953092				334	332	2				yes
Y	6670601	A	G	A	1399953094				334	333	1
Y	6673909	G	A	G	1399953099				334	333	1				yes
Y	6676177	A	G	A	1399953101				334	333	1
Y	6677169	C	T	C	1399953103				334	332	2
Y	6677247	A	G	A	1399953104				334	333	1
Y	6677619	T	G	T	1399953105	rs17250310	rs17250310	rs17250310	334	288	46	yes	yes		yes
Y	6678055	C	T	C	1399953106				334	332	2
Y	6678268	C	T	C	1399953107				334	333	1
Y	6678418	A	G	A	1399953109				334	333	1
Y	6680071	G	A	G	1399953113				334	333	1
Y	6680195	G	T	G	1399953115				334	333	1
Y	6681274	A	G	A	1399953118				334	321	13			yes
Y	6681355	C	T	C	1399953119				334	333	1
Y	6681479	T	G	T	1399953120	rs17316192	rs17316192	rs17316192	334	288	46		yes		yes
Y	6681963	G	A	G	1399953121				334	333	1
Y	6681979	A	C	A	1399953122	rs112938890	rs112938890	rs112938890	334	288	46	yes	yes		yes
Y	6689126	G	T	G	1399953123				334	333	1
Y	6689226	A	G	A	1399953124				334	333	1
Y	6696263	G	A	G	1399953126			rs370118567	334	325	9				yes
Y	6696291	G	A	G	1399953127			rs375771235	334	331	3			yes	yes
Y	6697795	C	T	C	1399953129			rs368527889	334	331	3			yes	yes
Y	6698433	A	T	A	1399953131	rs62608390	rs62608390	rs62608390	334	332	2
Y	6698841	T	G	T	1399953133				334	333	1
Y	6700164	G	T	G	1399953135				334	333	1
Y	6701008	T	C	T	1399953136				334	333	1
Y	6701239	A	G	G	1399953141	rs9786117	rs9786117	rs9786117	334	169	165		yes	yes	yes
Y	6701361	A	G	A	1399953143				334	333	1
Y	6701519	T	C	T	1399953144				334	333	1
Y	6704979	C	T	C	1399953151				334	333	1
Y	6705372	G	A	G	1399953154			rs375184226	334	328	6				yes
Y	6707066	C	G	C	1399953157				334	333	1
Y	6707900	T	C	T	1399953159				334	333	1
Y	6708442	T	C	T	1399953160				334	333	1
Y	6708554	G	A	G	1399953162				334	333	1
Y	6708578	C	G	C	1399953163				334	333	1
Y	6715387	G	A	G	1399953164				334	333	1
Y	6716150	T	C	T	1399953165				334	313	21		yes	yes	yes
Y	6716379	G	A	G	1399953166				334	333	1
Y	6717442	A	G	A	1399953172				334	333	1			yes
Y	6717629	C	T	C	1399953173				334	333	1
Y	6717734	A	G	A	1399953175				334	316	18		yes	yes	yes
Y	6717760	C	T	C	1399953176				334	333	1
Y	6717822	G	A	G	1399953177				334	319	15
Y	6718421	C	T	C	1399953179				334	333	1
Y	6732918	C	A	C	1399953186				334	333	1
Y	6734225	C	T	C	1399953188				334	333	1
Y	6734604	C	T	C	1399953189				334	333	1
Y	6735361	C	T	C	1399953191				334	332	2				yes
Y	6736129	A	G	A	1399953193				334	333	1
Y	6736443	C	T	C	1399953196	rs35815655	rs35815655	rs35815655	334	333	1				yes
Y	6736520	A	G	A	1399953197				334	333	1
Y	6738741	A	G	A	1399953202				334	333	1				yes
Y	6740387	G	A	G	1399953206				334	333	1
Y	6741124	A	T	A	1399953209				334	333	1
Y	6741203	G	C	G	1399953210				334	333	1
Y	6741447	G	A	G	1399953212				334	333	1
Y	6742012	C	T	C	1399953213				334	333	1
Y	6742129	G	T	G	1399953214				334	333	1
Y	6742689	C	A	C	1399953216				334	333	1
Y	6744283	T	G	T	1399953220				334	332	2
Y	6744344	T	C	T	1399953221				334	333	1
Y	6751734	G	C	G	1399953224				334	333	1
Y	6751777	G	C	G	1399953225				334	321	13			yes
Y	6765066	A	C	A	1399953229				334	325	9
Y	6765575	G	A	G	1399953231			rs373920933	334	330	4				yes
Y	6769179	G	A	G	1399953233				334	333	1
Y	6776706	C	T	C	1399953235				334	333	1
Y	6777240	A	G	A	1399953238				334	333	1
Y	6778135	G	A	G	1399953243				334	333	1
Y	6778278	T	C	T	1399953244				334	333	1
Y	6778425	C	T	C	1399953245				334	333	1
Y	6779239	A	C	A	1399953247				334	333	1
Y	6779633	G	T	G	1399953250				334	333	1
Y	6779844	G	T	G	1399953252				334	333	1
Y	6781321	G	A	G	1399953254				334	333	1
Y	6781398	C	T	C	1399953255	rs3860033	rs3860033	rs3860033	334	330	4				yes
Y	6782868	A	G	A	1399953257				334	333	1				yes
Y	6783772	C	A	C	1399953259				334	333	1
Y	6788390	C	T	C	1399953269				334	321	13				yes
Y	6788564	G	A	G	1399953271				334	333	1
Y	6788888	A	C	A	1399953272				334	333	1
Y	6789716	C	T	C	1399953276				334	333	1
Y	6794129	G	A	G	1399953280				334	330	4				yes
Y	6795430	C	A	C	1399953282				334	333	1
Y	6795563	G	A	G	1399953284				334	331	3				yes
Y	6796420	C	T	C	1399953287				334	333	1
Y	6800173	G	C	G	1399953289				334	333	1
Y	6801934	C	G	C	1399953293				334	333	1
Y	6802177	T	G	T	1399953295				334	333	1				yes
Y	6802260	C	T	C	1399953297				334	333	1
Y	6806004	T	C	T	1399953301				334	333	1
Y	6806479	T	C	T	1399953302				334	333	1
Y	6810069	G	A	G	1399953304				334	332	2		yes
Y	6810313	A	C	A	1399953305				334	333	1
Y	6812011	A	G	A	1399953309				334	333	1
Y	6813712	G	A	G	1399953310				334	333	1
Y	6814083	G	A	G	1399953311				334	333	1
Y	6814246	T	C	T	1399953312			rs371443469	334	327	7		yes		yes
Y	6816797	A	G	A	1399953313				334	333	1
Y	6818291	C	T	C	1399953316	rs768983	rs768983	rs768983	334	331	3	yes	yes	yes
Y	6823202	G	A	G	1399953318				334	333	1
Y	6823377	A	G	A	1399953319				334	333	1
Y	6834288	G	T	G	1399953320				334	333	1
Y	6835512	G	A	G	1399953324				334	330	4				yes
Y	6836401	T	G	T	1399953325				334	332	2				yes
Y	6837861	T	A	T	1399953327				334	333	1
Y	6837868	A	G	A	1399953328				334	333	1				yes
Y	6841451	G	T	G	1399953332				334	332	2				yes
Y	6841756	T	G	T	1399953333				334	333	1
Y	6842263	G	A	G	1399953336			rs368031074	334	327	7		yes		yes
Y	6843310	T	C	T	1399953339				334	333	1
Y	6844185	C	G	C	1399953342				334	333	1
Y	6844984	G	T	G	1399953345				334	331	3				yes
Y	6845482	C	T	C	1399953348				334	333	1			yes
Y	6845492	G	C	G	1399953349				334	333	1
Y	6845605	A	G	A	1399953350				334	333	1
Y	6845656	C	T	C	1399953352				334	333	1			yes
Y	6845899	C	A	C	1399953353				334	332	2
Y	6846599	G	T	G	1399953357				334	331	3
Y	6847378	G	A	G	1399953360				334	333	1
Y	6848560	T	C	T	1399953362	rs111526531	rs111526531	rs111526531	334	288	46	yes	yes		yes
Y	6850437	G	A	G	1399953364				334	332	2		yes
Y	6850619	A	G	A	1399953365				334	332	2
Y	6852560	T	C	T	1399953369				334	333	1
Y	6853286	C	A	C	1399953373	rs113726889	rs113726889	rs113726889	334	309	25		yes		yes
Y	6853560	G	A	G	1399953374				334	333	1			yes
Y	6854139	C	T	C	1399953376				334	330	4				yes
Y	6854256	C	T	C	1399953377			rs371754067	334	318	16				yes
Y	6855809	G	A	G	1399953378				334	333	1			yes	yes
Y	6857162	G	A	G	1399953379				334	332	2				yes
Y	6857352	C	T	C	1399953380				334	333	1
Y	6857619	C	T	C	1399953381				334	333	1	yes
Y	6858149	G	T	G	1399953383				334	333	1
Y	6858651	G	A	G	1399953385				334	333	1
Y	6858788	C	T	C	1399953386				334	333	1
Y	6858893	C	T	C	1399953388				334	333	1
Y	6859064	T	C	T	1399953389				334	333	1				yes
Y	6859805	C	G	C	1399953392				334	333	1
Y	6859957	T	C	T	1399953393			rs368511174	334	332	2		yes
Y	6861075	G	A	G	1399953396	rs9786374	rs9786374	rs9786374	334	317	17		yes	yes	yes
Y	6861213	T	C	T	1399953397				334	333	1
Y	6861233	T	C	T	1399953398				334	333	1		yes		yes
Y	6861291	T	C	T	1399953399				334	332	2
Y	6861669	G	C	G	1399953402				334	331	3
Y	6861901	T	C	T	1399953403				334	332	2
Y	6861912	G	C	G	1399953404				334	332	2				yes
Y	6863648	C	T	C	1399953407				334	333	1
Y	6863734	C	T	C	1399953409				334	333	1
Y	6864016	G	A	G	1399953410				334	333	1
Y	6864895	G	C	G	1399953414			rs369679751	334	318	16				yes
Y	6865729	G	A	G	1399953417				334	333	1
Y	6867589	C	T	C	1399953422			rs377141930	334	331	3			yes	yes
Y	6868000	G	A	G	1399953425				334	330	4
Y	6868118	A	G	G	1399953426	rs1865680	rs1865680	rs1865680	334	169	165	yes	yes	yes	yes
Y	6868527	G	A	G	1399953429				334	333	1
Y	6868695	C	T	C	1399953430				334	333	1
Y	6868795	C	T	C	1399953431				334	333	1
Y	6869255	T	C	T	1399953433				334	333	1
Y	6870301	C	G	C	1399953435				334	333	1
Y	6871637	T	G	T	1399953437				334	333	1
Y	6871669	C	G	C	1399953438				334	333	1
Y	6872348	A	G	A	1399953441				334	321	13
Y	6872529	A	G	A	1399953442				334	333	1
Y	6874115	C	T	C	1399953443				334	332	2				yes
Y	6875047	T	C	T	1399953444			rs373736956	334	320	14		yes	yes	yes
Y	6877439	C	A	C	1399953449				334	333	1
Y	6877787	C	T	C	1399953450				334	333	1
Y	6880315	C	T	C	1399953456				334	333	1
Y	6880375	A	C	A	1399953458				334	333	1
Y	6882931	T	A	T	1399953459				334	328	6
Y	6883987	T	C	T	1399953460				334	333	1
Y	6884323	C	A	C	1399953461				334	333	1
Y	6884700	C	T	C	1399953462				334	330	4				yes
Y	6885788	A	G	A	1399953467			rs377653633	334	331	3			yes	yes
Y	6885968	A	G	A	1399953468				334	333	1
Y	6886967	A	G	A	1399953471				334	333	1
Y	6887040	A	T	A	1399953472				334	333	1
Y	6887620	T	A	T	1399953475				334	333	1
Y	6888387	C	T	C	1399953477			rs374016144	334	329	5				yes
Y	6889690	G	A	G	1399953480				334	333	1
Y	6890305	A	T	A	1399953483				334	333	1
Y	6893824	A	G	A	1399953490				334	333	1
Y	6894137	T	A	T	1399953493				334	333	1
Y	6894323	C	T	C	1399953494				334	331	3
Y	6894876	T	C	T	1399953496				334	332	2
Y	6897318	T	G	T	1399953504				334	333	1
Y	6898269	C	T	C	1399953506				334	333	1				yes
Y	6898759	T	G	T	1399953508				334	333	1
Y	6904237	A	G	A	1399953512				334	332	2
Y	6905032	C	A	C	1399953514				334	333	1
Y	6905476	G	T	G	1399953516				334	333	1
Y	6905509	C	A	C	1399953518				334	333	1
Y	6905794	A	G	A	1399953520				334	333	1
Y	6906074	A	G	A	1399953521	rs17316227	rs17316227	rs17316227	334	309	25		yes		yes
Y	6906332	G	C	G	1399953522				334	324	10	yes			yes
Y	6906618	A	T	A	1399953523				334	333	1
Y	6908382	A	G	A	1399953526				334	333	1
Y	6909349	A	G	A	1399953529				334	333	1
Y	6910965	G	A	G	1399953531				334	333	1
Y	6912003	G	A	G	1399953535				334	333	1
Y	6912974	C	T	C	1399953539				334	321	13			yes
Y	6912992	G	T	T	1399953540	rs9786566	rs9786566	rs9786566	334	144	190	yes	yes		yes
Y	6923525	C	T	C	1399953544	rs112548520	rs112548520	rs112548520	334	288	46	yes	yes		yes
Y	6924113	C	T	C	1399953546				334	333	1
Y	6924298	A	T	A	1399953547				334	333	1
Y	6924390	A	G	A	1399953548				334	333	1
Y	6931752	C	G	C	1399953552				334	333	1
Y	6931856	C	T	C	1399953553	rs9786225	rs9786225	rs9786225	334	317	17		yes	yes	yes
Y	6931957	G	T	G	1399953556		rs200332530	rs200332530	334	333	1				yes
Y	6932538	G	C	G	1399953561				334	333	1
Y	6932564	T	G	T	1399953562				334	333	1
Y	6932663	C	G	C	1399953564				334	329	5				yes
Y	6932803	T	C	T	1399953566				334	332	2
Y	6932895	G	C	G	1399953568				334	333	1
Y	6933867	C	A	C	1399953572				334	333	1
Y	6934194	A	G	A	1399953575				334	333	1				yes
Y	6935467	G	T	G	1399953577				334	333	1
Y	6936292	G	T	G	1399953578				334	333	1
Y	6936488	G	A	G	1399953582				334	333	1
Y	6936506	C	G	C	1399953583				334	333	1
Y	6937453	G	A	G	1399953588				334	333	1
Y	6938269	G	A	G	1399953590				334	333	1
Y	6939383	G	C	G	1399953591				334	313	21		yes	yes	yes
Y	6940028	T	C	T	1399953592				334	332	2				yes
Y	6941156	T	G	T	1399953596				334	333	1
Y	6941218	A	G	G	1399953597	rs9306845	rs9306845	rs9306845	334	317	17	yes	yes	yes	yes
Y	6941518	C	T	C	1399953599				334	333	1
Y	6941876	T	C	T	1399953600				334	329	5				yes
Y	6943232	A	G	A	1399953604				334	332	2
Y	6943522	C	T	C	1399953605	rs17250345	rs17250345	rs17250345	334	258	76	yes	yes		yes
Y	6943527	A	G	A	1399953606				334	324	10		yes		yes
Y	6943858	T	C	T	1399953608				334	333	1
Y	6944190	G	A	G	1399953609				334	323	11
Y	6945296	G	A	G	1399953611				334	333	1
Y	6945573	A	G	A	1399953614				334	332	2
Y	6945703	G	A	G	1399953615				334	331	3				yes
Y	6947289	T	C	T	1399953620				334	333	1
Y	6947588	G	A	G	1399953621				334	333	1
Y	6947899	A	C	A	1399953622				334	333	1
Y	6947954	C	T	C	1399953623				334	331	3
Y	6948521	C	T	C	1399953624				334	333	1
Y	6948601	C	A	C	1399953626				334	333	1
Y	6950393	T	C	T	1399953627				334	333	1
Y	6950465	C	T	C	1399953628				334	333	1
Y	6951930	C	A	C	1399953632				334	333	1
Y	6953417	T	C	T	1399953637				334	320	14		yes		yes
Y	6953603	C	T	C	1399953638	rs113634021	rs113634021	rs113634021	334	332	2				yes
Y	6954211	C	A	C	1399953641				334	333	1
Y	6955839	A	G	A	1399953644				334	313	21		yes	yes	yes
Y	6955868	A	C	A	1399953645	rs113325051	rs113325051	rs113325051	334	309	25		yes		yes
Y	6955919	A	G	A	1399953646				334	333	1
Y	6955956	T	C	T	1399953647				334	333	1
Y	6960531	C	T	C	1399953658				334	333	1
Y	6960947	A	G	A	1399953659				334	333	1
Y	6961255	G	T	G	1399953660				334	333	1
Y	6961669	C	T	C	1399953662				334	332	2
Y	6962547	C	G	C	1399953664				334	333	1
Y	6963313	A	G	A	1399953665				334	333	1
Y	6964531	A	G	A	1399953668	rs72617696	rs72617696	rs72617696	334	321	13	yes	yes	yes
Y	6965215	C	T	C	1399953674	rs16981311	rs16981311	rs16981311	334	317	17		yes	yes	yes
Y	6965238	G	C	G	1399953675				334	333	1
Y	6965314	T	C	T	1399953676				334	333	1		yes
Y	6966096	C	T	C	1399953677				334	333	1
Y	6969181	C	G	C	1399953683			rs371108021	334	330	4				yes
Y	6969270	G	A	G	1399953684				334	330	4				yes
Y	6970419	C	G	C	1399953689				334	333	1
Y	6970585	C	T	C	1399953690				334	332	2
Y	6970658	C	G	C	1399953691				334	333	1
Y	6971247	C	T	C	1399953692				334	333	1
Y	6971581	G	A	G	1399953694				334	332	2
Y	6971659	G	A	G	1399953695				334	333	1
Y	6972165	G	C	G	1399953699				334	333	1
Y	6974483	C	T	C	1399953702				334	333	1
Y	6979140	C	G	C	1399953705				334	331	3		yes		yes
Y	6980063	G	A	G	1399953706				334	333	1				yes
Y	6980402	A	T	A	1399953709				334	333	1
Y	6983540	C	G	C	1399953717				334	333	1
Y	6985131	G	A	G	1399953718				334	333	1
Y	6988397	G	T	G	1399953724				334	333	1
Y	6989061	G	A	G	1399953726				334	333	1
Y	6990525	G	T	G	1399953728				334	333	1
Y	6991115	C	T	C	1399953732				334	333	1
Y	6991366	T	C	T	1399953733				334	333	1
Y	6992303	G	A	G	1399953736				334	333	1
Y	6993732	G	A	G	1399953739				334	333	1
Y	6996328	G	T	G	1399953742				334	333	1
Y	6996638	C	G	C	1399953743				334	332	2
Y	7009462	G	C	G	1399953747				334	333	1
Y	7009585	G	A	G	1399953748				334	333	1
Y	7009593	A	G	A	1399953749				334	333	1
Y	7009614	A	C	A	1399953750				334	333	1
Y	7013678	C	T	C	1399953754				334	333	1
Y	7013750	A	T	A	1399953755	rs13303876	rs13303876	rs13303876	334	332	2
Y	7014573	A	G	A	1399953757				334	332	2
Y	7016823	T	G	T	1399953758				334	333	1
Y	7017588	A	G	A	1399953759				334	330	4				yes
Y	7017951	T	G	T	1399953761				334	320	14		yes		yes
Y	7018948	C	T	C	1399953764				334	333	1
Y	7028463	G	T	G	1399953767	rs9786918	rs9786918	rs9786918	334	331	3		yes
Y	7030215	C	T	C	1399953768				334	333	1
Y	7030312	T	G	T	1399953769				334	321	13	yes	yes
Y	7030410	C	G	C	1399953771				334	332	2				yes
Y	7030497	T	A	T	1399953772				334	333	1
Y	7030540	A	G	A	1399953773				334	333	1
Y	7031739	T	C	T	1399953776				334	333	1
Y	7031971	C	T	C	1399953779				334	333	1
Y	7032115	C	T	C	1399953781				334	333	1	yes
Y	7034619	C	T	C	1399953784				334	333	1				yes
Y	7035816	A	G	A	1399953786				334	333	1
Y	7053126	A	G	A	1399953795				334	333	1
Y	7053185	C	A	C	1399953797				334	333	1			yes
Y	7054934	C	T	C	1399953798				334	333	1
Y	7056495	G	C	G	1399953800				334	333	1
Y	7057921	G	A	G	1399953804				334	333	1
Y	7058007	G	T	G	1399953805				334	332	2
Y	7058045	T	C	T	1399953806	rs58348328	rs58348328	rs58348328, rs373831497	334	331	3		yes	yes
Y	7064217	T	A	T	1399953807	rs113342967	rs113342967	rs113342967	334	333	1
Y	7075018	G	A	G	1399953819				334	333	1
Y	7075166	T	C	T	1399953820	rs112141981	rs112141981	rs112141981	334	288	46		yes		yes
Y	7077049	A	G	A	1399953823				334	333	1
Y	7077210	C	T	C	1399953824				334	333	1
Y	7077897	A	T	A	1399953826				334	333	1				yes
Y	7077963	G	A	G	1399953827				334	333	1
Y	7078749	G	A	G	1399953831	rs113830909	rs113830909	rs113830909	334	309	25		yes	yes	yes
Y	7078910	C	T	C	1399953832				334	333	1
Y	7079852	T	C	T	1399953836				334	333	1
Y	7082628	C	T	C	1399953840				334	333	1
Y	7082731	T	C	T	1399953842				334	333	1		yes
Y	7087086	C	T	C	1399953845				334	333	1		yes
Y	7087320	G	C	G	1399953847			rs374986116	334	325	9				yes
Y	7087450	C	A	C	1399953849				334	333	1
Y	7090954	C	A	C	1399953855				334	332	2				yes
Y	7091211	C	T	C	1399953856				334	333	1
Y	7091745	T	C	T	1399953858				334	333	1				yes
Y	7092148	T	A	T	1399953862				334	333	1
Y	7094080	G	A	G	1399953864				334	333	1
Y	7095375	G	A	G	1399953865				334	333	1
Y	7100848	A	G	A	1399953872				334	320	14		yes		yes
Y	7100853	C	T	C	1399953873				334	333	1
Y	7104553	C	T	C	1399953877	rs73614808	rs73614808	rs73614808	334	317	17	yes	yes	yes	yes
Y	7105198	G	A	G	1399953878				334	333	1		yes
Y	7105467	C	T	C	1399953881				334	333	1
Y	7106745	T	G	T	1399953886				334	333	1
Y	7108366	T	G	T	1399953887			rs374350899	334	320	14		yes	yes	yes
Y	7108807	A	C	A	1399953889				334	333	1
Y	7116730	A	G	A	1399953892				334	333	1
Y	7117069	C	A	C	1399953893				334	333	1
Y	7117143	C	G	C	1399953894				334	321	13
Y	7124198	C	T	C	1399953896				334	333	1
Y	7124470	T	C	T	1399953898				334	333	1
Y	7132993	G	A	G	1399953901			rs374297244	334	332	2
Y	7133081	G	A	G	1399953902				334	333	1
Y	7133119	C	A	C	1399953903				334	333	1
Y	7133782	G	T	G	1399953906				334	333	1
Y	7133986	C	G	G	1399953908	rs3116340	rs3116340	rs3116340	334	169	165		yes	yes	yes
Y	7136219	A	C	A	1399953914	rs9786826	rs9786826	rs9786826	334	331	3		yes	yes
Y	7138496	C	T	C	1399953920	rs9786744	rs9786744	rs9786744	334	317	17		yes	yes	yes
Y	7140018	T	C	T	1399953921				334	333	1
Y	7140470	C	T	C	1399953923				334	333	1
Y	7142104	C	T	C	1399953925				334	320	14				yes
Y	7142937	G	C	G	1399953927				334	333	1
Y	7143524	C	T	C	1399953930				334	333	1
Y	7143549	C	T	C	1399953931				334	313	21		yes		yes
Y	7144093	G	A	G	1399953935				334	333	1
Y	7144624	A	G	A	1399953937				334	332	2
Y	7145960	C	T	C	1399953938				334	313	21		yes	yes	yes
Y	7146193	A	G	A	1399953939				334	333	1
Y	7147369	T	A	T	1399953943				334	333	1
Y	7148651	C	T	C	1399953944				334	333	1				yes
Y	7152472	C	T	C	1399953954				334	333	1
Y	7154335	G	C	G	1399953957			rs367733510	334	331	3				yes
Y	7154510	T	C	T	1399953958				334	329	5				yes
Y	7154688	T	A	T	1399953959				334	332	2
Y	7155083	C	T	C	1399953960			rs373620252	334	329	5				yes
Y	7155622	A	C	A	1399953963				334	329	5
Y	7156314	T	C	T	1399953964				334	321	13				yes
Y	7156508	G	A	G	1399953965				334	333	1
Y	7157050	T	C	T	1399953967				334	330	4
Y	7157174	T	A	T	1399953969				334	333	1
Y	7157797	C	T	C	1399953972				334	333	1
Y	7157834	A	G	A	1399953973				334	313	21		yes	yes	yes
Y	7157942	A	G	A	1399953974				334	333	1				yes
Y	7158459	A	G	A	1399953975			rs369398424	334	318	16				yes
Y	7158854	A	G	A	1399953978				334	333	1			yes
Y	7160757	G	A	G	1399953984				334	333	1
Y	7162070	C	T	C	1399953989				334	330	4				yes
Y	7163234	A	G	A	1399953990			rs368668110	334	304	30				yes
Y	7163386	A	G	A	1399953991				334	333	1
Y	7163481	C	T	C	1399953992	rs9785813	rs9785813	rs9785813	334	331	3	yes	yes	yes
Y	7165526	C	T	C	1399953993	rs9786241	rs9786241	rs9786241	334	331	3		yes	yes
Y	7165713	G	A	G	1399953996				334	332	2			yes	yes
Y	7165865	T	C	T	1399953997				334	333	1
Y	7167045	C	T	C	1399953999				334	333	1
Y	7170350	C	G	C	1399954004				334	332	2
Y	7170563	G	A	G	1399954006				334	332	2				yes
Y	7170818	C	A	C	1399954007				334	333	1
Y	7171834	G	T	G	1399954011			rs370799651	334	329	5				yes
Y	7171957	G	A	G	1399954012	rs35147341	rs35147341	rs35147341	334	333	1
Y	7172090	C	T	C	1399954013				334	333	1
Y	7172124	A	C	A	1399954014				334	333	1
Y	7172411	G	A	G	1399954016				334	333	1
Y	7172795	G	C	G	1399954019				334	323	11
Y	7172929	C	T	C	1399954020				334	333	1
Y	7173143	A	G	G	1399954021	rs9786714	rs9786714	rs9786714	334	295	39	yes	yes	yes	yes
Y	7177065	T	G	T	1399954025			rs376008677	334	333	1		yes
Y	7177189	A	G	G	1399954028	rs9785710	rs9785710	rs9785710	334	169	165	yes	yes	yes	yes
Y	7178576	T	C	T	1399954029				334	332	2
Y	7178825	A	G	A	1399954031				334	333	1
Y	7179473	A	T	A	1399954035			rs376521981	334	329	5				yes
Y	7179825	G	A	G	1399954037			rs369502359	334	319	15				yes
Y	7182034	G	A	G	1399954040				334	331	3
Y	7182152	G	A	G	1399954041				334	333	1
Y	7185755	T	C	T	1399954048				334	321	13			yes
Y	7185965	T	C	T	1399954049				334	333	1
Y	7186135	G	C	G	1399954051				334	327	7				yes
Y	7186943	T	G	T	1399954053				334	333	1
Y	7187285	T	A	T	1399954054				334	333	1
Y	7187386	G	A	G	1399954055				334	332	2
Y	7187408	G	T	G	1399954056				334	333	1
Y	7187474	G	A	G	1399954057				334	333	1
Y	7189258	A	C	A	1399954063				334	333	1
Y	7189785	A	G	A	1399954065				334	333	1
Y	7190277	A	G	A	1399954068	rs113681144	rs113681144	rs113681144	334	228	106	yes	yes		yes
Y	7191663	G	A	G	1399954070				334	333	1		yes
Y	7192194	A	G	A	1399954071				334	332	2				yes
Y	7192839	A	G	A	1399954072				334	333	1
Y	7193034	G	A	G	1399954073				334	328	6
Y	7193627	G	A	G	1399954076				334	333	1
Y	7193830	C	G	C	1399954077				334	327	7
Y	7194382	G	A	G	1399954078				334	333	1
Y	7194626	G	T	G	1399954079				334	331	3			yes
Y	7201118	T	C	T	1399954084				334	333	1
Y	7201215	T	G	T	1399954086	rs113639531	rs113639531	rs113639531	334	309	25	yes	yes	yes	yes
Y	7201903	T	A	T	1399954088				334	333	1				yes
Y	7203967	T	C	C	1399954090	rs7892886	rs7892886	rs7892886	334	169	165				yes
Y	7204394	C	T	C	1399954092				334	333	1
Y	7204812	A	G	A	1399954093				334	333	1
Y	7205428	G	T	G	1399954095				334	333	1
Y	7205455	G	A	G	1399954096				334	329	5
Y	7205902	C	A	C	1399954098				334	333	1
Y	7206207	C	G	C	1399954100				334	333	1
Y	7206433	G	A	G	1399954101				334	330	4				yes
Y	7207411	T	C	T	1399954102				334	333	1
Y	7207509	C	T	C	1399954103				334	333	1
Y	7207536	T	A	T	1399954104				334	333	1		yes
Y	7207687	C	G	C	1399954106				334	333	1
Y	7208873	T	G	T	1399954107				334	333	1
Y	7209321	C	A	C	1399954109				334	333	1
Y	7210729	A	G	A	1399954111	rs9785847, rs55641856	rs9785847, rs55641856	rs9785847, rs55641856	334	315	19		yes	yes	yes
Y	7210817	C	A	C	1399954113				334	333	1		yes
Y	7210824	G	A	G	1399954114				334	333	1		yes
Y	7211532	G	C	G	1399954119				334	331	3
Y	7214156	C	G	C	1399954123				334	333	1
Y	7215028	G	A	G	1399954125				334	333	1
Y	7216726	A	G	A	1399954128	rs9786365	rs9786365	rs9786365	334	331	3	yes	yes	yes
Y	7217968	A	G	A	1399954129				334	333	1				yes
Y	7218079	A	G	G	1399954130	rs4988808	rs4988808	rs4988808	334	317	17		yes	yes	yes
Y	7220143	T	C	T	1399954135				334	333	1
Y	7224175	G	T	G	1399954139			rs374852959	334	333	1
Y	7224855	C	T	C	1399954143				334	333	1
Y	7225794	A	G	A	1399954144				334	333	1
Y	7225808	A	G	A	1399954145				334	333	1
Y	7225813	T	C	T	1399954146				334	331	3
Y	7226327	A	T	A	1399954148				334	333	1
Y	7227967	G	A	G	1399954150				334	332	2				yes
Y	7228093	G	C	G	1399954151				334	333	1				yes
Y	7228187	A	G	A	1399954152				334	333	1			yes
Y	7230619	T	G	T	1399954155				334	313	21		yes	yes	yes
Y	7232280	G	C	G	1399954156				334	333	1
Y	7234609	C	T	C	1399954159				334	332	2			yes	yes
Y	7234782	C	T	C	1399954160			rs371378916	334	309	25				yes
Y	7235459	G	A	G	1399954161		rs201133309	rs201133309	334	333	1			yes
Y	7236301	C	T	C	1399954163				334	333	1
Y	7239577	T	G	T	1399954165				334	332	2
Y	7239599	G	A	G	1399954166			rs375205858	334	329	5				yes
Y	7241174	T	G	T	1399954169				334	333	1
Y	7242290	C	A	C	1399954173				334	333	1				yes
Y	7243731	C	T	C	1399954175				334	327	7
Y	7244364	T	C	T	1399954176				334	333	1
Y	7244372	C	T	C	1399954177			rs370070584	334	331	3			yes	yes
Y	7245912	T	G	T	1399954181				334	333	1
Y	7246848	C	T	C	1399954185				334	333	1
Y	7247342	A	T	A	1399954187				334	332	2				yes
Y	7247694	A	T	A	1399954188			rs369845972	334	331	3				yes
Y	7248286	C	T	C	1399954190				334	333	1
Y	7248458	G	A	G	1399954191				334	333	1
Y	7248739	T	C	T	1399954192				334	333	1
Y	7249532	A	T	A	1399954194				334	333	1
Y	7249943	T	C	T	1399954195				334	330	4
Y	7251224	G	A	G	1399954200				334	333	1				yes
Y	7251243	C	T	C	1399954201				334	332	2
Y	7252488	A	G	A	1399954205				334	333	1	yes
Y	7252582	A	G	A	1399954206				334	333	1
Y	7271406	T	A	T	1399954213				334	333	1
Y	7271722	C	A	C	1399954215				334	327	7				yes
Y	7272287	C	T	C	1399954218				334	332	2				yes
Y	7272557	C	T	C	1399954220				334	331	3		yes		yes
Y	7277910	G	C	G	1399954221				334	333	1			yes
Y	7278227	G	A	G	1399954222				334	333	1
Y	7278831	C	T	C	1399954224				334	333	1
Y	7278929	T	A	T	1399954226				334	333	1
Y	7279840	C	T	C	1399954229				334	333	1
Y	7280670	C	T	C	1399954232				334	328	6
Y	7281090	C	T	C	1399954235				334	333	1
Y	7282251	C	A	C	1399954237				334	333	1
Y	7282321	A	C	A	1399954238				334	333	1
Y	7282797	G	T	G	1399954239				334	333	1
Y	7283442	C	T	C	1399954243				334	332	2				yes
Y	7283602	A	T	A	1399954244				334	333	1
Y	7285769	A	G	A	1399954248				334	333	1
Y	7286383	T	G	T	1399954249				334	333	1
Y	7286449	C	A	C	1399954250				334	332	2
Y	7286791	G	A	G	1399954252				334	333	1
Y	7287429	T	G	T	1399954256				334	333	1
Y	7290454	G	C	G	1399954260			rs367988033	334	330	4			yes	yes
Y	7290835	T	C	T	1399954261				334	333	1
Y	7292039	A	G	A	1399954263				334	333	1
Y	7292720	T	C	T	1399954264	rs17316547	rs17316547	rs17316547	334	304	30				yes
Y	7293011	C	T	C	1399954265				334	333	1
Y	7293520	G	A	G	1399954267				334	332	2
Y	7295708	T	G	T	1399954271				334	332	2
Y	7301686	C	A	C	1399954272				334	333	1
Y	7301691	A	C	A	1399954273				334	288	46		yes		yes
Y	7302123	A	T	A	1399954274			rs373546731	334	331	3			yes	yes
Y	7305124	C	A	C	1399954277				334	333	1
Y	7305474	G	C	G	1399954278				334	332	2				yes
Y	7309275	G	A	G	1399954286				334	333	1
Y	7312760	T	C	T	1399954289				334	332	2
Y	7313008	G	A	G	1399954291				334	333	1
Y	7313070	T	C	T	1399954292				334	333	1
Y	7314561	G	A	G	1399954293				334	333	1
Y	7314754	T	G	T	1399954295				334	333	1
Y	7315584	G	A	G	1399954296				334	333	1
Y	7316276	T	C	T	1399954298			rs367974265	334	329	5				yes
Y	7317227	G	A	G	1399954300				334	319	15
Y	7317593	C	G	C	1399954303				334	333	1			yes	yes
Y	7318136	C	G	C	1399954304				334	333	1
Y	7319200	T	C	T	1399954307				334	332	2				yes
Y	7321597	A	G	A	1399954309				334	333	1
Y	7321979	G	A	G	1399954312				334	333	1				yes
Y	7322178	C	T	C	1399954313				334	332	2			yes	yes
Y	7323076	T	C	T	1399954314				334	333	1
Y	7323878	C	T	C	1399954316	rs111508117	rs111508117	rs111508117	334	309	25		yes	yes	yes
Y	7324176	A	G	A	1399954319				334	333	1
Y	7328493	T	C	T	1399954328				334	333	1
Y	7328509	G	A	G	1399954329				334	333	1
Y	7328780	G	T	G	1399954330				334	332	2
Y	7329628	A	G	A	1399954333				334	333	1
Y	7329894	A	C	A	1399954334			rs375037950	334	332	2
Y	7330016	G	A	G	1399954336				334	333	1
Y	7331445	T	C	T	1399954341				334	333	1
Y	7331868	G	A	G	1399954342				334	333	1
Y	7332132	C	T	C	1399954343	rs16980749	rs16980749	rs16980749	334	317	17	yes	yes	yes	yes
Y	7332400	G	A	G	1399954344			rs368376032	334	331	3			yes	yes
Y	7332619	G	A	G	1399954345				334	333	1
Y	7333273	C	A	C	1399954348				334	330	4				yes
Y	7333543	C	T	C	1399954349				334	332	2
Y	7335216	C	T	C	1399954352				334	333	1
Y	7337267	G	A	G	1399954354				334	333	1
Y	7337546	G	A	G	1399954355				334	333	1
Y	7337882	T	C	T	1399954357	rs9785695	rs9785695	rs9785695	334	331	3
Y	7339041	G	A	G	1399954358				334	333	1
Y	7339727	A	G	A	1399954361			rs377432575	334	320	14		yes	yes	yes
Y	7340243	C	A	C	1399954364	rs73614812	rs73614812	rs73614812	334	317	17	yes	yes	yes	yes
Y	7341441	A	G	A	1399954368				334	333	1
Y	7347942	C	T	C	1399954369				334	310	24		yes	yes	yes
Y	7349941	C	G	C	1399954370				334	333	1				yes
Y	7350085	G	A	G	1399954371				334	333	1
Y	7350331	G	T	G	1399954372				334	333	1
Y	7352285	A	G	A	1399954374				334	333	1
Y	7352317	C	T	C	1399954375				334	333	1
Y	7352846	G	A	G	1399954376				334	330	4
Y	7353775	C	T	C	1399954377				334	333	1
Y	7353871	C	G	C	1399954378			rs373309631	334	330	4				yes
Y	7356698	G	C	G	1399954380			rs375175975	334	325	9				yes
Y	7356873	A	G	A	1399954381				334	333	1
Y	7361499	G	A	G	1399954387				334	333	1
Y	7361657	G	T	G	1399954388				334	330	4				yes
Y	7364638	C	G	C	1399954393				334	333	1
Y	7364699	T	C	T	1399954394				334	333	1
Y	7366339	G	T	G	1399954396				334	332	2				yes
Y	7377029	G	A	G	1399954399			rs370799598	334	320	14		yes	yes	yes
Y	7395806	G	C	C	1399954404	rs9786877	rs9786877	rs9786877	334	316	18	yes	yes	yes	yes
Y	7395818	T	C	T	1399954405				334	332	2
Y	7396314	T	C	T	1399954407				334	332	2				yes
Y	7397429	C	A	C	1399954410				334	333	1
Y	7397510	C	G	C	1399954411				334	313	21		yes	yes	yes
Y	7401406	T	G	T	1399954413				334	333	1
Y	7401746	G	C	G	1399954415				334	332	2
Y	7401836	G	A	G	1399954416	rs9786105	rs9786105	rs9786105	334	317	17	yes	yes	yes	yes
Y	7403421	A	G	A	1399954417				334	333	1
Y	7407706	C	T	C	1399954421				334	321	13
Y	7412496	T	C	T	1399954428				334	332	2
Y	7415220	G	C	G	1399954432				334	321	13	yes	yes	yes
Y	7415521	T	A	T	1399954433				334	333	1
Y	7415821	C	G	C	1399954435				334	333	1
Y	7418004	C	T	C	1399954437				334	333	1
Y	7418431	C	T	C	1399954438				334	333	1
Y	7420321	T	C	T	1399954441			rs373136377	334	320	14		yes	yes	yes
Y	7420600	G	A	G	1399954442				334	333	1
Y	7420680	G	T	G	1399954443				334	333	1
Y	7421081	T	C	T	1399954445				334	332	2				yes
Y	7421505	C	T	C	1399954449			rs371939513	334	325	9				yes
Y	7421678	C	A	C	1399954450				334	332	2			yes	yes
Y	7428770	G	A	G	1399954455				334	330	4				yes
Y	7432723	G	A	G	1399954464				334	332	2				yes
Y	7432788	G	A	G	1399954465				334	333	1
Y	7432907	C	T	C	1399954466				334	333	1
Y	7432989	A	G	A	1399954467			rs368916511	334	319	15				yes
Y	7434444	A	C	A	1399954470				334	333	1
Y	7435358	G	A	G	1399954472				334	330	4				yes
Y	7435554	C	T	C	1399954473				334	333	1
Y	7435995	T	C	T	1399954475				334	333	1
Y	7460181	A	G	A	1399954480				334	333	1
Y	7460206	A	G	A	1399954481				334	332	2	yes			yes
Y	7461997	C	G	C	1399954482				334	333	1				yes
Y	7462185	A	G	A	1399954484				334	333	1
Y	13875458	C	T	C	1399954493				334	330	4				yes
Y	13879765	C	T	C	1399954494				334	332	2
Y	13880474	T	C	T	1399954495				334	333	1
Y	13881072	C	T	C	1399954496				334	333	1
Y	13883304	G	C	G	1399954502				334	333	1
Y	13883464	A	G	A	1399954503				334	333	1
Y	13883812	C	A	C	1399954505	rs73620080	rs73620080	rs73620080	334	317	17	yes	yes		yes
Y	13885489	T	C	T	1399954507			rs376224219	334	329	5				yes
Y	13885774	A	G	A	1399954509				334	333	1
Y	13886895	G	A	G	1399954513				334	333	1
Y	13890176	A	G	G	1399954514	rs79349870	rs79349870	rs79349870	334	169	165		yes	yes	yes
Y	13890812	G	A	G	1399954516				334	333	1			yes
Y	13891210	G	A	G	1399954517				334	333	1
Y	13891261	G	A	G	1399954518				334	332	2				yes
Y	13891341	C	T	C	1399954519				334	333	1
Y	13892513	T	A	T	1399954521				334	333	1
Y	13893740	A	C	A	1399954523				334	333	1
Y	13896332	G	T	G	1399954530	rs7893091	rs7893091	rs7893091	334	331	3	yes	yes	yes
Y	13899486	C	G	C	1399954533				334	333	1
Y	13900281	T	C	C	1399954534	rs76679552	rs76679552	rs76679552	334	169	165		yes	yes	yes
Y	13900590	T	C	T	1399954535	rs7067269	rs7067269	rs7067269	334	258	76		yes		yes
Y	13901249	A	G	A	1399954536				334	333	1
Y	13901383	T	C	T	1399954539				334	333	1
Y	13901907	G	A	G	1399954540				334	333	1
Y	13901987	A	G	A	1399954542				334	333	1
Y	13902263	C	T	C	1399954544				334	333	1
Y	13902709	T	C	T	1399954546				334	333	1				yes
Y	13902777	A	C	A	1399954548				334	333	1
Y	13905703	C	G	C	1399954553				334	333	1				yes
Y	13906032	G	T	G	1399954555				334	332	2
Y	13906192	G	T	G	1399954556				334	333	1
Y	13910186	C	T	C	1399954557				334	333	1
Y	13910191	C	T	C	1399954558				334	333	1
Y	13910295	C	T	C	1399954560				334	324	10		yes		yes
Y	13910466	G	T	G	1399954561	rs73620083	rs73620083	rs73620083	334	331	3		yes
Y	13920125	C	A	C	1399954574				334	313	21		yes	yes	yes
Y	13929589	G	C	G	1399954576				334	331	3
Y	13932923	T	C	T	1399954579				334	333	1
Y	13933783	A	G	A	1399954584				334	331	3				yes
Y	13934084	A	G	A	1399954585				334	333	1
Y	13934090	T	C	T	1399954586				334	333	1
Y	13934534	C	A	C	1399954588				334	326	8
Y	13934581	G	A	G	1399954589				334	333	1
Y	13936286	A	T	A	1399954591				334	333	1
Y	13936342	C	T	C	1399954593				334	333	1
Y	13936635	T	G	T	1399954594				334	333	1
Y	13937516	G	T	G	1399954598				334	333	1				yes
Y	13937581	C	G	C	1399954599				334	331	3
Y	13938050	A	C	A	1399954600				334	333	1
Y	13938507	A	C	A	1399954601				334	333	1
Y	13938954	A	T	A	1399954604				334	333	1
Y	13940314	C	T	C	1399954607				334	333	1
Y	13942465	C	T	C	1399954609				334	333	1
Y	13944412	A	C	A	1399954611			rs373178560	334	330	4				yes
Y	13946279	A	G	A	1399954616				334	331	3
Y	13946663	T	C	T	1399954617				334	333	1			yes
Y	13947271	G	A	G	1399954620				334	330	4				yes
Y	13948330	A	C	A	1399954624				334	333	1			yes
Y	13948538	G	A	G	1399954625				334	333	1
Y	13949213	G	A	G	1399954629				334	332	2
Y	13949419	G	A	G	1399954632				334	333	1
Y	13950984	G	A	G	1399954635				334	333	1
Y	13953551	C	T	C	1399954643				334	327	7
Y	13954466	C	T	C	1399954646				334	333	1
Y	13955296	T	C	T	1399954649				334	333	1
Y	13955422	A	G	A	1399954650				334	333	1
Y	13956226	G	T	G	1399954651			rs372375766	334	330	4				yes
Y	13957191	G	T	G	1399954656				334	333	1
Y	13957238	G	C	G	1399954657			rs373469806	334	325	9				yes
Y	13958579	A	G	A	1399954660				334	333	1
Y	13958937	T	C	T	1399954662				334	327	7
Y	13959046	G	A	G	1399954664				334	333	1
Y	13959345	A	C	A	1399954665				334	333	1
Y	13959378	G	A	G	1399954666	rs9786661	rs9786661	rs9786661	334	317	17		yes	yes	yes
Y	13960511	C	T	C	1399954668			rs376573457	334	329	5				yes
Y	13973116	C	A	C	1399954669				334	333	1
Y	13973295	A	G	A	1399954670				334	333	1
Y	13973980	G	A	G	1399954671				334	324	10		yes		yes
Y	13974571	C	T	C	1399954672				334	333	1
Y	13974881	C	T	C	1399954673				334	333	1
Y	13975598	G	A	G	1399954676				334	332	2				yes
Y	13975809	C	G	C	1399954677				334	333	1
Y	13976080	G	A	G	1399954678				334	333	1
Y	13987899	A	T	A	1399954682				334	313	21		yes	yes	yes
Y	13988143	T	C	T	1399954684				334	333	1
Y	13988391	C	T	C	1399954686				334	333	1				yes
Y	13989432	G	A	G	1399954690	rs111882576	rs111882576	rs111882576	334	309	25		yes	yes	yes
Y	13990012	C	G	C	1399954692				334	333	1
Y	13991059	A	G	A	1399954699				334	333	1
Y	13991449	G	A	G	1399954702				334	333	1
Y	13992338	C	G	C	1399954705	rs17306657	rs17306657	rs17306657	334	323	11				yes
Y	13992343	G	A	G	1399954706				334	333	1
Y	13992407	C	T	C	1399954707				334	333	1
Y	13995679	C	T	C	1399954715				334	330	4				yes
Y	13995790	T	A	T	1399954717				334	331	3
Y	13995972	T	A	T	1399954718	rs72609613	rs72609613, rs200679744	rs72609613, rs200679744	334	321	13		yes	yes
Y	13996442	G	T	G	1399954722				334	333	1
Y	14000929	G	T	G	1399954731				334	333	1
Y	14001162	G	T	G	1399954732				334	333	1
Y	14002366	G	A	G	1399954742				334	332	2			yes	yes
Y	14002893	C	T	C	1399954744				334	333	1
Y	14002957	A	T	A	1399954745				334	332	2
Y	14003403	G	A	G	1399954747				334	333	1
Y	14003437	T	C	T	1399954748				334	333	1
Y	14004341	T	C	T	1399954751				334	333	1
Y	14005071	G	A	G	1399954754				334	333	1
Y	14005102	G	T	G	1399954755				334	333	1
Y	14005721	A	G	A	1399954756				334	333	1
Y	14005779	A	G	G	1399954757	rs9785673	rs9785673	rs9785673	334	144	190		yes		yes
Y	14007100	A	T	A	1399954760				334	333	1
Y	14007929	C	T	C	1399954761				334	332	2
Y	14017625	C	A	C	1399954766				334	328	6
Y	14018488	G	C	G	1399954767				334	333	1
Y	14020335	A	T	A	1399954768				334	333	1
Y	14022600	G	T	G	1399954769				334	333	1
Y	14022682	C	A	C	1399954770				334	333	1				yes
Y	14022775	T	G	T	1399954771				334	333	1
Y	14024198	C	A	C	1399954779				334	333	1
Y	14024384	A	G	A	1399954781				334	333	1
Y	14024498	G	A	G	1399954782			rs372693270	334	327	7			yes	yes
Y	14026058	G	A	G	1399954784				334	323	11				yes
Y	14028045	A	G	A	1399954788				334	333	1
Y	14028148	C	A	C	1399954789	rs35617575	rs35617575	rs35617575	334	315	19		yes	yes	yes
Y	14028267	C	A	C	1399954792				334	333	1
Y	14028481	G	C	G	1399954793				334	333	1
Y	14031334	T	A	T	1399954796	rs17306671	rs17306671	rs17306671	334	228	106	yes	yes		yes
Y	14033165	G	A	G	1399954798	rs58485583	rs58485583	rs58485583	334	331	3	yes	yes	yes
Y	14033276	G	C	G	1399954799				334	333	1
Y	14033555	A	T	A	1399954800				334	333	1
Y	14034278	G	T	G	1399954803				334	333	1
Y	14034392	C	T	C	1399954804				334	333	1				yes
Y	14034508	G	A	G	1399954805			rs373858849	334	313	21		yes	yes	yes
Y	14034547	A	G	A	1399954806				334	333	1
Y	14035741	C	T	C	1399954808				334	333	1				yes
Y	14036233	T	A	T	1399954809				334	333	1
Y	14036951	C	T	C	1399954813				334	333	1
Y	14037094	T	C	T	1399954815				334	333	1
Y	14038430	C	T	C	1399954817				334	333	1			yes
Y	14038503	T	G	T	1399954818				334	333	1
Y	14039052	A	G	A	1399954820				334	333	1
Y	14041230	C	T	C	1399954823				334	333	1
Y	14041832	G	A	G	1399954825				334	333	1
Y	14043336	C	T	C	1399954828				334	333	1
Y	14044703	T	C	T	1399954834				334	333	1
Y	14044827	C	T	C	1399954836				334	333	1				yes
Y	14044915	C	A	C	1399954837				334	332	2
Y	14045838	C	T	C	1399954838			rs377758757	334	330	4				yes
Y	14046045	T	C	T	1399954839				334	333	1
Y	14046197	G	T	G	1399954841				334	333	1
Y	14046236	G	T	G	1399954842				334	333	1
Y	14046354	T	G	T	1399954844				334	333	1
Y	14046820	C	T	C	1399954846				334	333	1
Y	14047022	T	A	T	1399954848				334	333	1			yes
Y	14047137	A	G	A	1399954849	rs111301981	rs111301981	rs111301981	334	288	46		yes		yes
Y	14049507	T	G	T	1399954851				334	333	1
Y	14050886	C	T	C	1399954854				334	333	1
Y	14050922	G	C	G	1399954855				334	333	1				yes
Y	14052967	G	A	G	1399954857				334	331	3
Y	14053205	G	T	G	1399954858	rs13305950	rs13305950	rs13305950	334	332	2
Y	14054313	G	A	G	1399954859				334	333	1				yes
Y	14054623	T	A	T	1399954860	rs17221601	rs17221601	rs17221601	334	309	25		yes	yes	yes
Y	14054728	T	C	T	1399954861				334	333	1				yes
Y	14060111	C	T	C	1399954864			rs377320837	334	331	3			yes	yes
Y	14060308	A	C	A	1399954866	rs16980621	rs16980621	rs16980621	334	317	17		yes	yes	yes
Y	14060331	C	T	C	1399954867				334	333	1
Y	14060832	G	C	G	1399954870				334	333	1
Y	14060841	G	A	G	1399954871				334	333	1
Y	14060964	G	A	G	1399954872				334	327	7		yes		yes
Y	14061340	C	T	C	1399954874				334	332	2
Y	14063767	G	A	G	1399954878				334	317	17				yes
Y	14064673	G	T	G	1399954880				334	333	1
Y	14064777	G	A	G	1399954881				334	333	1
Y	14064845	C	G	C	1399954882				334	330	4				yes
Y	14066250	T	C	T	1399954884				334	333	1
Y	14068575	C	T	C	1399954887				334	333	1
Y	14070714	A	C	A	1399954892				334	329	5
Y	14071004	T	A	T	1399954893	rs111523997	rs111523997	rs111523997	334	288	46	yes	yes		yes
Y	14072309	G	A	G	1399954895			rs377254128	334	330	4				yes
Y	14073765	A	T	A	1399954898				334	333	1
Y	14073788	T	A	T	1399954899				334	330	4				yes
Y	14073956	G	C	G	1399954901				334	331	3				yes
Y	14074850	A	G	A	1399954905				334	332	2
Y	14074998	C	G	C	1399954906	rs9786894	rs9786894	rs9786894	334	331	3		yes
Y	14075290	C	T	C	1399954907				334	333	1
Y	14075314	C	G	C	1399954908				334	333	1
Y	14075782	C	T	C	1399954911				334	333	1
Y	14075900	G	T	G	1399954915			rs374598053	334	330	4				yes
Y	14076608	A	G	A	1399954918	rs112386595	rs112386595	rs112386595	334	288	46	yes	yes		yes
Y	14077653	C	G	C	1399954921				334	321	13			yes
Y	14077714	A	G	A	1399954923				334	332	2
Y	14078447	G	C	G	1399954930				334	333	1
Y	14079079	A	G	A	1399954934				334	333	1
Y	14079811	A	T	T	1399954935	rs57666145	rs57666145	rs57666145	334	144	190	yes	yes		yes
Y	14080488	A	T	A	1399954936				334	333	1
Y	14080719	A	G	A	1399954937				334	333	1
Y	14083227	T	A	T	1399954946				334	333	1
Y	14083377	A	G	A	1399954947				334	333	1
Y	14084606	G	T	G	1399954949			rs368920696	334	304	30				yes
Y	14084611	G	T	G	1399954950				334	333	1
Y	14085586	C	T	C	1399954951				334	328	6
Y	14089989	C	T	C	1399954953				334	333	1
Y	14090129	G	A	G	1399954955				334	333	1
Y	14090854	C	A	C	1399954957				334	333	1
Y	14091439	T	C	T	1399954959				334	329	5
Y	14091585	A	C	A	1399954960				334	333	1
Y	14091642	A	G	A	1399954961				334	333	1
Y	14092051	A	C	A	1399954963				334	333	1
Y	14092800	G	A	G	1399954965				334	321	13
Y	14092982	G	A	G	1399954966	rs9786594	rs9786594	rs9786594	334	331	3	yes	yes	yes
Y	14092994	C	T	C	1399954967				334	333	1
Y	14093463	C	T	C	1399954970				334	333	1
Y	14095703	G	T	G	1399954975				334	333	1
Y	14096487	C	T	C	1399954978				334	333	1
Y	14096577	A	G	A	1399954979	rs9785941	rs9785941	rs9785941	334	331	3		yes	yes
Y	14098151	G	C	G	1399954985				334	333	1
Y	14100003	C	G	C	1399954987				334	333	1
Y	14100014	G	C	G	1399954988				334	333	1
Y	14100037	G	A	G	1399954989				334	333	1
Y	14100585	T	G	T	1399954992			rs375409490	334	329	5				yes
Y	14101502	T	A	T	1399954994				334	333	1
Y	14101962	T	G	T	1399954996				334	333	1
Y	14104964	G	A	G	1399955004				334	333	1
Y	14105305	C	T	C	1399955005				334	333	1
Y	14105450	A	T	A	1399955007				334	333	1
Y	14105538	T	C	T	1399955008				334	333	1
Y	14106407	G	A	G	1399955012			rs369002164	334	318	16				yes
Y	14107064	C	T	C	1399955016				334	328	6
Y	14107847	G	A	G	1399955019				334	332	2
Y	14108220	G	A	G	1399955023				334	333	1
Y	14108344	G	A	G	1399955024				334	315	19		yes	yes	yes
Y	14108351	C	G	C	1399955025				334	333	1
Y	14108715	A	T	A	1399955026				334	332	2
Y	14108777	T	C	T	1399955027				334	333	1
Y	14109025	C	A	C	1399955030				334	332	2			yes	yes
Y	14109062	C	A	C	1399955031				334	332	2	yes
Y	14115272	G	C	G	1399955034				334	333	1
Y	14115486	A	G	A	1399955037				334	333	1
Y	14115723	T	C	T	1399955040				334	333	1
Y	14115976	C	A	C	1399955041				334	333	1
Y	14124940	C	G	G	1399955050	rs60939609	rs60939609	rs60939609	334	317	17	yes	yes	yes	yes
Y	14124949	G	A	G	1399955051				334	333	1
Y	14125334	A	G	A	1399955053				334	333	1
Y	14126326	A	C	A	1399955055				334	333	1
Y	14126993	C	A	C	1399955058				334	333	1
Y	14127014	A	G	A	1399955059	rs9786853	rs9786853	rs9786853	334	317	17	yes	yes	yes	yes
Y	14127486	T	C	T	1399955062				334	333	1
Y	14128031	C	A	C	1399955064				334	333	1
Y	14136291	A	G	G	1399955065	rs12238953	rs12238953	rs12238953	334	144	190	yes	yes		yes
Y	14136662	C	T	C	1399955066				334	333	1
Y	14137063	A	G	A	1399955069				334	331	3				yes
Y	14137380	G	A	G	1399955071				334	333	1
Y	14138745	C	A	C	1399955075	rs17306692	rs17306692	rs17306692	334	309	25		yes	yes	yes
Y	14139075	G	A	G	1399955076				334	333	1
Y	14139085	C	G	C	1399955077				334	332	2				yes
Y	14139314	G	A	G	1399955078				334	327	7		yes		yes
Y	14139458	C	G	C	1399955079				334	333	1
Y	14140099	C	T	C	1399955081				334	333	1				yes
Y	14140277	T	C	T	1399955083	rs9786038	rs9786038	rs9786038	334	317	17	yes	yes	yes	yes
Y	14140435	C	T	C	1399955085				334	332	2				yes
Y	14141307	A	G	A	1399955087			rs374070168	334	331	3			yes	yes
Y	14141508	C	T	C	1399955089				334	333	1
Y	14141660	C	T	C	1399955090			rs370336466	334	329	5				yes
Y	14143124	A	G	A	1399955094				334	333	1
Y	14144593	A	G	A	1399955101	rs17306699	rs17306699	rs17306699	334	228	106	yes	yes		yes
Y	14144623	C	T	C	1399955102				334	332	2
Y	14144847	C	A	C	1399955105				334	332	2
Y	14145290	C	G	C	1399955108				334	333	1
Y	14147393	G	A	G	1399955112				334	333	1
Y	14147470	T	C	T	1399955113				334	333	1
Y	14148992	C	A	C	1399955118				334	333	1
Y	14149772	T	C	C	1399955124	rs9786325	rs9786325	rs9786325	334	317	17		yes	yes	yes
Y	14149953	C	T	C	1399955125				334	332	2				yes
Y	14150016	G	T	G	1399955126				334	333	1
Y	14150389	G	C	G	1399955127				334	333	1				yes
Y	14150497	G	A	G	1399955129				334	333	1
Y	14150782	T	C	T	1399955130				334	333	1
Y	14151247	C	G	C	1399955133				334	327	7		yes		yes
Y	14151953	G	A	G	1399955135				334	333	1
Y	14158963	G	A	G	1399955141				334	333	1
Y	14159520	A	G	A	1399955143				334	329	5			yes	yes
Y	14159846	C	T	C	1399955146	rs16980473	rs16980473	rs16980473	334	317	17	yes	yes	yes	yes
Y	14160015	G	A	G	1399955147				334	333	1
Y	14168534	C	T	C	1399955149				334	332	2
Y	14168765	G	A	G	1399955152			rs373134467	334	331	3			yes
Y	14168977	A	G	A	1399955154				334	333	1
Y	14169559	C	T	C	1399955156				334	331	3				yes
Y	14170104	T	G	T	1399955158				334	333	1
Y	14170474	C	A	C	1399955160				334	333	1
Y	14171052	G	A	G	1399955161				334	333	1
Y	14171172	T	C	T	1399955163				334	333	1
Y	14171604	G	C	G	1399955164			rs370090146	334	329	5				yes
Y	14171665	T	C	C	1399955166	rs9786290	rs9786290	rs9786290	334	317	17		yes	yes	yes
Y	14171812	T	G	G	1399955169	rs9785637	rs9785637	rs9785637	334	189	145		yes	yes	yes
Y	14172076	G	T	G	1399955170				334	333	1
Y	14172225	C	A	C	1399955171	rs73620088	rs73620088	rs73620088	334	331	3	yes	yes	yes
Y	14174142	C	T	C	1399955176				334	333	1
Y	14174283	G	A	G	1399955178				334	321	13	yes	yes	yes
Y	14174402	C	T	C	1399955179				334	333	1
Y	14183821	T	A	T	1399955186				334	332	2
Y	14185048	G	C	G	1399955189				334	333	1				yes
Y	14185183	G	A	G	1399955191				334	332	2
Y	14185375	G	T	G	1399955192				334	333	1
Y	14186238	G	T	G	1399955195				334	333	1
Y	14186571	T	C	T	1399955197				334	333	1
Y	14186688	C	T	C	1399955198				334	333	1			yes	yes
Y	14188546	A	C	A	1399955201			rs370624121	334	332	2
Y	14189294	T	G	T	1399955204				334	333	1
Y	14189572	A	T	A	1399955207				334	333	1
Y	14190447	A	G	A	1399955209				334	313	21		yes	yes	yes
Y	14190673	C	A	C	1399955211				334	333	1
Y	14190812	C	T	C	1399955212				334	313	21		yes	yes	yes
Y	14192395	C	T	C	1399955215				334	332	2				yes
Y	14192903	G	A	G	1399955217				334	309	25		yes	yes	yes
Y	14192907	G	T	G	1399955218				334	333	1
Y	14193043	G	C	G	1399955219				334	333	1
Y	14193384	A	G	G	1399955220	rs9786774	rs9786774	rs9786774	334	144	190	yes	yes		yes
Y	14196320	A	C	A	1399955224				334	333	1
Y	14197141	T	A	T	1399955228				334	332	2
Y	14197200	C	T	C	1399955229				334	332	2
Y	14197456	G	A	G	1399955230				334	330	4				yes
Y	14197631	G	A	G	1399955231				334	332	2				yes
Y	14197867	A	G	G	1399955232	rs4141886	rs4141886	rs4141886	334	317	17	yes	yes	yes	yes
Y	14197977	G	A	G	1399955233	rs9786819	rs9786819	rs9786819	334	331	3		yes	yes
Y	14198118	T	C	T	1399955235				334	332	2
Y	14199037	A	G	A	1399955236				334	332	2
Y	14199284	C	T	T	1399955239	rs16980478	rs16980478	rs16980478	334	317	17		yes	yes	yes
Y	14199389	A	T	A	1399955240				334	333	1
Y	14199508	T	C	T	1399955241	rs9786736	rs9786736	rs9786736	334	317	17	yes	yes	yes	yes
Y	14199646	A	T	A	1399955242				334	313	21		yes	yes	yes
Y	14200713	C	T	C	1399955247	rs9785821	rs9785821	rs9785821	334	331	3	yes	yes	yes
Y	14201475	C	T	C	1399955248				334	333	1
Y	14201528	T	A	T	1399955249				334	333	1
Y	14201884	T	C	T	1399955250				334	333	1
Y	14202036	C	T	C	1399955252				334	333	1
Y	14202054	T	C	T	1399955253				334	332	2
Y	14202119	C	A	C	1399955254				334	304	30				yes
Y	14202447	G	A	G	1399955257				334	333	1
Y	14202490	C	T	C	1399955258				334	333	1
Y	14202697	A	G	A	1399955259				334	332	2				yes
Y	14202703	G	A	G	1399955260				334	330	4
Y	14205302	A	C	C	1399955262	rs67762750	rs67762750	rs67762750	334	169	165		yes	yes	yes
Y	14205367	C	T	C	1399955263				334	333	1
Y	14205440	A	T	A	1399955264				334	325	9
Y	14205445	T	C	T	1399955265				334	332	2
Y	14205462	C	T	C	1399955266			rs375545436	334	333	1	yes	yes
Y	14205592	G	A	G	1399955267			rs370791544	334	332	2
Y	14205947	C	T	C	1399955268				334	333	1
Y	14206150	T	C	T	1399955269				334	333	1
Y	14206222	T	C	T	1399955271				334	333	1
Y	14206696	G	T	G	1399955273				334	333	1
Y	14206857	G	A	G	1399955274				334	333	1
Y	14206996	A	G	A	1399955276				334	333	1			yes
Y	14207268	T	C	T	1399955279				334	313	21		yes	yes	yes
Y	14209537	G	T	G	1399955287				334	333	1
Y	14209605	T	C	T	1399955289				334	333	1
Y	14213741	G	A	G	1399955299				334	332	2
Y	14213884	T	C	T	1399955300			rs371340532	334	330	4				yes
Y	14213941	G	A	G	1399955301			rs376813761	334	319	15				yes
Y	14214151	C	G	C	1399955303				334	333	1
Y	14214244	C	T	C	1399955304				334	333	1
Y	14215540	C	T	C	1399955306				334	333	1
Y	14215971	T	C	T	1399955307				334	333	1			yes
Y	14216420	T	C	T	1399955310				334	333	1
Y	14217321	G	A	G	1399955313				334	333	1				yes
Y	14217464	A	G	A	1399955315				334	333	1
Y	14218968	T	A	T	1399955317				334	331	3
Y	14220156	G	A	G	1399955322				334	333	1				yes
Y	14220356	G	A	G	1399955323				334	313	21		yes	yes	yes
Y	14221285	G	T	G	1399955324			rs367797725	334	320	14		yes	yes	yes
Y	14221854	C	A	C	1399955326				334	333	1				yes
Y	14222214	G	A	G	1399955327				334	333	1
Y	14222271	G	T	G	1399955328				334	333	1
Y	14224903	C	T	C	1399955336				334	332	2				yes
Y	14225143	C	T	C	1399955337				334	333	1
Y	14225640	G	A	G	1399955340				334	325	9				yes
Y	14226692	A	T	T	1399955341	rs725082	rs725082	rs725082	334	144	190		yes		yes
Y	14226714	C	T	C	1399955342				334	331	3		yes		yes
Y	14226748	A	G	A	1399955343				334	332	2
Y	14226782	G	A	G	1399955344				334	333	1
Y	14229971	C	A	C	1399955345				334	316	18		yes	yes	yes
Y	14230485	G	A	G	1399955346				334	333	1				yes
Y	14230798	T	G	T	1399955347				334	333	1
Y	14231555	C	G	C	1399955352				334	327	7		yes		yes
Y	14233839	T	C	T	1399955357				334	333	1
Y	14234206	C	A	C	1399955360				334	332	2
Y	14235140	C	T	C	1399955361				334	313	21		yes	yes	yes
Y	14237505	A	G	A	1399955366				334	333	1
Y	14237670	T	C	C	1399955367	rs73620089	rs73620089	rs73620089	334	317	17	yes	yes	yes	yes
Y	14240717	A	G	A	1399955371			rs371939767	334	331	3			yes	yes
Y	14240784	A	T	A	1399955372				334	333	1
Y	14240823	T	C	T	1399955373				334	333	1
Y	14241303	T	C	T	1399955374				334	332	2			yes
Y	14242950	G	A	G	1399955381				334	324	10		yes		yes
Y	14243137	C	T	C	1399955383				334	313	21		yes	yes	yes
Y	14243613	A	G	A	1399955385				334	333	1
Y	14244446	C	T	C	1399955390				334	333	1				yes
Y	14244937	C	G	C	1399955391				334	321	13		yes	yes
Y	14244950	T	C	T	1399955392				334	333	1
Y	14245640	G	A	G	1399955394				334	333	1
Y	14245798	G	A	G	1399955395				334	333	1
Y	14246231	G	A	G	1399955396				334	333	1
Y	14246527	C	G	C	1399955402				334	333	1
Y	14247868	A	T	A	1399955407				334	320	14		yes	yes	yes
Y	14248003	A	G	A	1399955408	rs7067370	rs7067370	rs7067370	334	333	1		yes
Y	14248247	C	A	C	1399955409			rs377332335	334	331	3			yes
Y	14248975	C	A	C	1399955413				334	333	1
Y	14249087	C	A	C	1399955414				334	333	1
Y	14249921	T	C	T	1399955417				334	333	1
Y	14252091	A	C	A	1399955418			rs369305807	334	332	2
Y	14253630	T	G	T	1399955421				334	333	1
Y	14253637	T	G	T	1399955422				334	332	2			yes	yes
Y	14254208	A	G	A	1399955423				334	333	1
Y	14261998	A	C	A	1399955429				334	333	1
Y	14262280	G	T	G	1399955431				334	333	1
Y	14262476	C	A	C	1399955432				334	333	1
Y	14262503	A	T	A	1399955433				334	333	1
Y	14262795	T	A	T	1399955436			rs367836986	334	332	2
Y	14263089	A	T	A	1399955437				334	333	1
Y	14263127	G	T	G	1399955438			rs374601148	334	330	4				yes
Y	14264859	G	A	G	1399955441				334	304	30				yes
Y	14264865	G	T	G	1399955442				334	332	2		yes	yes	yes
Y	14265114	A	G	A	1399955443	rs112456534	rs112456534	rs112456534	334	333	1
Y	14275040	G	A	G	1399955446				334	332	2
Y	14275060	C	T	C	1399955447				334	333	1
Y	14275707	C	T	C	1399955454				334	333	1
Y	14277362	C	A	C	1399955459				334	321	13
Y	14277470	T	C	T	1399955461				334	319	15
Y	14281621	C	A	C	1399955466				334	333	1
Y	14281768	T	C	T	1399955467				334	333	1
Y	14282124	C	T	C	1399955468				334	333	1
Y	14282253	G	A	G	1399955470				334	333	1
Y	14282284	T	C	T	1399955471				334	333	1
Y	14284001	T	G	T	1399955475				334	333	1
Y	14284411	A	G	A	1399955476				334	333	1
Y	14285668	G	A	G	1399955483				334	330	4				yes
Y	14286362	A	G	A	1399955484				334	333	1		yes
Y	14286528	G	A	G	1399955485	rs35248080	rs35248080	rs35248080	334	330	4				yes
Y	14286853	T	C	T	1399955488	rs113234590	rs113234590	rs113234590	334	258	76	yes	yes		yes
Y	14288029	G	T	G	1399955491				334	328	6	yes
Y	14288321	C	A	C	1399955492				334	333	1
Y	14288517	T	G	T	1399955493				334	333	1
Y	14288702	G	A	G	1399955495				334	333	1
Y	14288996	T	G	T	1399955498				334	333	1
Y	14293224	T	G	T	1399955500			rs367989932	334	333	1
Y	14293427	T	A	T	1399955501				334	333	1
Y	14293968	T	A	T	1399955505			rs375040839	334	329	5				yes
Y	14294068	C	T	C	1399955506				334	315	19		yes	yes	yes
Y	14294141	C	T	C	1399955507				334	332	2
Y	14294241	G	T	G	1399955508			rs369238460	334	328	6				yes
Y	14294504	G	T	T	1399955509	rs9786181	rs9786181	rs9786181	334	317	17		yes	yes	yes
Y	14294544	G	A	G	1399955510	rs112361287	rs112361287	rs112361287	334	288	46		yes		yes
Y	14295863	C	T	C	1399955515				334	333	1
Y	14299308	C	T	C	1399955520				334	332	2
Y	14311197	C	T	C	1399955526			rs369418398	334	330	4				yes
Y	14311251	T	G	T	1399955527				334	333	1
Y	14311293	A	C	A	1399955529				334	333	1
Y	14312514	A	G	A	1399955532				334	333	1
Y	14313233	C	A	C	1399955535				334	333	1
Y	14313900	G	A	G	1399955537				334	333	1
Y	14314110	C	A	C	1399955538				334	333	1
Y	14314345	C	T	C	1399955541				334	330	4				yes
Y	14314625	C	T	C	1399955542				334	333	1
Y	14314656	G	T	G	1399955543			rs369097407	334	333	1
Y	14315380	C	G	C	1399955546				334	333	1
Y	14315429	C	T	C	1399955547				334	332	2
Y	14315777	C	T	C	1399955550				334	333	1
Y	14315887	C	T	C	1399955552				334	333	1
Y	14316792	G	A	G	1399955554				334	333	1
Y	14316964	G	C	G	1399955555				334	332	2
Y	14317207	A	G	A	1399955556				334	333	1
Y	14318492	T	G	T	1399955559				334	333	1
Y	14318720	C	T	C	1399955562				334	333	1
Y	14318933	A	T	A	1399955563				334	333	1
Y	14319213	G	C	G	1399955564				334	333	1			yes
Y	14319989	C	T	C	1399955565				334	333	1
Y	14320818	G	A	G	1399955570				334	332	2			yes	yes
Y	14320854	C	T	C	1399955571				334	333	1
Y	14320934	C	A	C	1399955572			rs374895063	334	320	14		yes	yes	yes
Y	14321172	A	C	A	1399955573				334	321	13				yes
Y	14322047	C	A	C	1399955576			rs377022795	334	333	1
Y	14322403	G	A	G	1399955578				334	333	1
Y	14323371	G	A	G	1399955583				334	333	1
Y	14323491	T	C	T	1399955584				334	332	2			yes
Y	14323704	T	C	T	1399955586				334	332	2				yes
Y	14323733	G	A	G	1399955587				334	332	2
Y	14325871	A	G	A	1399955589				334	333	1
Y	14326884	C	G	C	1399955597				334	318	16		yes		yes
Y	14327566	C	T	C	1399955599				334	333	1
Y	14327958	G	A	G	1399955602				334	333	1
Y	14328729	C	A	C	1399955605				334	333	1
Y	14329206	A	G	A	1399955608				334	333	1
Y	14329233	C	T	C	1399955609	rs9786012	rs9786012	rs9786012	334	317	17	yes	yes	yes	yes
Y	14329529	A	G	A	1399955610				334	333	1
Y	14329535	T	C	T	1399955611				334	333	1
Y	14330052	C	T	C	1399955614				334	333	1
Y	14330524	T	C	T	1399955617				334	332	2
Y	14330536	T	A	T	1399955618				334	333	1
Y	14330570	A	T	T	1399955620	rs9786721	rs9786721	rs9786721	334	189	145		yes	yes	yes
Y	14331196	G	C	G	1399955623				334	333	1
Y	14331384	C	T	C	1399955626			rs376814557	334	333	1	yes	yes
Y	14332487	G	A	G	1399955632				334	333	1
Y	14333087	C	A	C	1399955635				334	313	21		yes	yes	yes
Y	14333654	A	G	A	1399955636				334	331	3
Y	14334207	T	C	T	1399955640				334	333	1
Y	14334396	T	G	G	1399955642	rs9786475	rs9786475	rs9786475	334	317	17	yes	yes	yes	yes
Y	14334508	G	A	G	1399955643				334	333	1				yes
Y	14334685	C	T	C	1399955644				334	333	1
Y	14334794	C	T	C	1399955645	rs73620095	rs73620095	rs73620095	334	331	3	yes	yes	yes
Y	14334929	C	T	C	1399955646				334	333	1
Y	14334991	T	C	T	1399955647				334	333	1			yes
Y	14336269	G	A	G	1399955650				334	333	1
Y	14336840	C	T	C	1399955654	rs111539316	rs111539316	rs111539316	334	309	25	yes	yes	yes	yes
Y	14337364	T	C	T	1399955658	rs7892876	rs7892876	rs7892876	334	258	76	yes	yes		yes
Y	14337623	T	C	T	1399955659				334	333	1
Y	14338308	T	G	T	1399955661				334	333	1
Y	14338503	C	T	C	1399955664				334	313	21		yes	yes	yes
Y	14338613	T	C	T	1399955665				334	333	1
Y	14339745	A	G	A	1399955668				334	333	1
Y	14339808	C	G	C	1399955670			rs372576562	334	331	3			yes	yes
Y	14341082	T	A	T	1399955674				334	331	3
Y	14342256	C	T	C	1399955676				334	333	1
Y	14342982	C	G	C	1399955678				334	333	1
Y	14343102	T	C	T	1399955679				334	333	1
Y	14343435	C	A	C	1399955681				334	333	1				yes
Y	14345705	A	T	A	1399955684	rs17306762	rs17306762	rs17306762	334	288	46		yes		yes
Y	14346258	G	C	G	1399955686				334	333	1
Y	14347446	G	A	G	1399955687				334	332	2
Y	14349088	T	C	T	1399955690				334	333	1			yes
Y	14349432	G	A	G	1399955691				334	333	1
Y	14351216	G	T	G	1399955695				334	333	1
Y	14351330	C	T	C	1399955696				334	321	13		yes	yes
Y	14353895	T	A	T	1399955697				334	333	1
Y	14354067	G	T	G	1399955698			rs368252342	334	329	5				yes
Y	14354969	G	A	G	1399955700				334	333	1
Y	14355409	C	T	C	1399955701				334	333	1	yes
Y	14355451	G	T	G	1399955703				334	333	1
Y	14359692	G	T	G	1399955705				334	324	10		yes		yes
Y	14359753	T	C	T	1399955706				334	333	1
Y	14359763	G	A	G	1399955707			rs377235980	334	331	3			yes
Y	14359917	G	A	G	1399955708				334	332	2
Y	14361011	T	C	T	1399955714				334	333	1
Y	14361246	T	A	T	1399955715				334	332	2			yes
Y	14364621	C	T	C	1399955718				334	333	1
Y	14365288	C	A	C	1399955719				334	333	1			yes	yes
Y	14365347	C	T	C	1399955720				334	333	1
Y	14365440	G	C	G	1399955721				334	327	7
Y	14372696	A	C	A	1399955724			rs375400301	334	325	9				yes
Y	14373486	C	T	C	1399955728				334	333	1
Y	14375966	G	T	G	1399955734				334	333	1
Y	14376631	G	C	G	1399955737				334	333	1
Y	14376683	A	T	A	1399955738				334	333	1
Y	14376925	A	T	A	1399955740				334	333	1
Y	14377079	A	C	A	1399955741			rs367837427	334	320	14		yes	yes	yes
Y	14388165	C	A	C	1399955745			rs377226146	334	331	3			yes	yes
Y	14388462	A	T	A	1399955746				334	333	1
Y	14389760	G	A	G	1399955748				334	333	1				yes
Y	14389871	G	A	G	1399955749				334	333	1
Y	14392016	G	A	G	1399955751				334	333	1
Y	14392649	A	T	A	1399955752				334	333	1				yes
Y	14392807	T	C	T	1399955753	rs1011954	rs1011954	rs1011954	334	318	16				yes
Y	14393681	C	A	C	1399955754			rs371349283	334	328	6				yes
Y	14393720	C	G	C	1399955755			rs375671744	334	325	9				yes
Y	14393739	T	C	T	1399955756				334	313	21		yes	yes	yes
Y	14394479	A	G	A	1399955757				334	331	3
Y	14394771	G	A	G	1399955758				334	333	1
Y	14395398	G	A	G	1399955761				334	333	1				yes
Y	14396021	G	T	G	1399955764				334	330	4
Y	14396927	G	T	G	1399955766				334	333	1
Y	14398234	G	C	G	1399955770				334	333	1
Y	14398422	C	T	C	1399955773				334	333	1
Y	14401129	A	T	A	1399955777				334	333	1
Y	14401486	C	T	C	1399955780				334	328	6		yes
Y	14411199	G	A	G	1399955781				334	333	1				yes
Y	14411621	A	G	A	1399955782				334	330	4				yes
Y	14411707	G	A	G	1399955783				334	333	1
Y	14411799	T	C	T	1399955784				334	333	1
Y	14412081	G	A	G	1399955785				334	333	1
Y	14412157	G	A	G	1399955786				334	333	1
Y	14414973	C	T	C	1399955790				334	333	1
Y	14416493	A	G	A	1399955791				334	333	1
Y	14416783	C	G	C	1399955792				334	333	1
Y	14429514	C	T	C	1399955800				334	332	2
Y	14431124	A	G	A	1399955804				334	333	1
Y	14442298	G	A	G	1399955805				334	333	1
Y	14442333	G	T	G	1399955806				334	333	1
Y	14444050	T	G	T	1399955811				334	333	1
Y	14448488	C	T	C	1399955812				334	333	1
Y	14448873	G	A	G	1399955814				334	333	1
Y	14449151	G	T	G	1399955816				334	332	2
Y	14449948	A	G	A	1399955817				334	333	1
Y	14452679	G	C	G	1399955820				334	333	1				yes
Y	14453037	T	C	T	1399955821				334	333	1
Y	14453178	A	C	A	1399955822				334	333	1
Y	14454459	G	A	G	1399955828				334	333	1
Y	14454653	G	A	G	1399955829	rs113380437	rs113380437	rs113380437	334	288	46		yes		yes
Y	14455381	G	A	G	1399955831				334	333	1
Y	14455656	G	C	G	1399955832				334	333	1
Y	14455930	T	A	T	1399955834				334	333	1
Y	14458720	A	G	A	1399955838				334	333	1			yes
Y	14458801	C	A	C	1399955840				334	330	4				yes
Y	14460691	G	A	G	1399955842	rs112741955	rs112741955	rs112741955	334	320	14		yes	yes	yes
Y	14461729	G	A	G	1399955845				334	325	9				yes
Y	14461821	G	T	G	1399955847				334	333	1
Y	14462477	G	T	G	1399955849				334	332	2
Y	14463047	A	G	A	1399955852				334	333	1
Y	14466559	A	G	A	1399955857				334	333	1
Y	14468103	G	A	G	1399955860				334	333	1
Y	14468996	T	A	T	1399955861				334	321	13		yes	yes
Y	14469411	A	C	C	1399955864	rs2713254	rs2713254	rs2713254	334	21	313		yes	yes	yes
Y	14469450	T	C	T	1399955865	rs73620099	rs73620099	rs73620099	334	331	3	yes	yes	yes
Y	14472171	T	G	T	1399955870				334	333	1
Y	14472683	G	A	G	1399955872				334	333	1			yes
Y	14474359	T	C	T	1399955876	rs9786779	rs9786779	rs9786779	334	317	17	yes	yes	yes	yes
Y	14483240	G	C	G	1399955879				334	333	1
Y	14483831	A	C	A	1399955880				334	333	1
Y	14484379	A	C	A	1399955886	rs113822196	rs113822196	rs113822196	334	258	76		yes		yes
Y	14484394	C	T	C	1399955887	rs113686221	rs113686221	rs113686221	334	288	46		yes
Y	14486667	T	C	T	1399955888	rs34043621	rs34043621	rs34043621	334	330	4				yes
Y	14490477	A	C	A	1399955893				334	333	1
Y	14491684	T	C	T	1399955896		rs199865681	rs199865681	334	317	17	yes	yes		yes
Y	14491835	C	T	C	1399955897				334	333	1
Y	14494061	G	A	G	1399955899				334	333	1
Y	14494911	C	T	C	1399955900				334	332	2
Y	14496118	C	T	C	1399955903	rs72622299	rs72622299	rs72622299	334	333	1			yes
Y	14497207	A	C	A	1399955905	rs60115999	rs60115999	rs60115999	334	317	17	yes	yes	yes	yes
Y	14497723	C	T	C	1399955907				334	333	1
Y	14498447	C	T	C	1399955908				334	333	1
Y	14498990	C	T	C	1399955911	rs34297606	rs34297606	rs34297606	334	310	24		yes	yes	yes
Y	14500476	G	A	G	1399955912				334	332	2		yes
Y	14501827	A	T	A	1399955916				334	333	1
Y	14504461	A	G	A	1399955922				334	332	2
Y	14506184	G	T	G	1399955923				334	333	1
Y	14509042	T	C	T	1399955927				334	333	1				yes
Y	14509355	G	T	G	1399955931				334	333	1
Y	14509640	C	T	C	1399955933				334	333	1
Y	14511672	G	A	G	1399955934				334	333	1			yes
Y	14512602	T	C	T	1399955937				334	321	13
Y	14516492	A	G	A	1399955939				334	333	1
Y	14517465	G	A	G	1399955942				334	333	1
Y	14518256	C	T	C	1399955945				334	332	2
Y	14518688	T	G	T	1399955947		rs200150033	rs200150033	334	332	2
Y	14519678	C	T	C	1399955949				334	332	2				yes
Y	14519754	A	C	A	1399955950				334	331	3
Y	14519999	G	A	G	1399955952				334	333	1
Y	14520593	C	T	C	1399955956				334	333	1
Y	14520624	A	G	A	1399955957				334	333	1
Y	14521635	T	G	T	1399955959			rs375193793	334	325	9				yes
Y	14522163	T	C	T	1399955960				334	330	4				yes
Y	14522283	C	A	C	1399955961				334	333	1
Y	14522697	C	G	C	1399955964				334	333	1
Y	14522828	G	A	G	1399955966	rs11799149	rs11799149	rs11799149	334	190	144		yes		yes
Y	14524547	G	A	G	1399955967				334	333	1
Y	14524792	A	C	A	1399955969				334	332	2
Y	14525848	C	G	C	1399955973	rs9785901	rs9785901	rs9785901	334	331	3		yes
Y	14527158	T	C	T	1399955974				334	333	1
Y	14527932	G	T	G	1399955976				334	333	1
Y	14528146	A	G	A	1399955978				334	333	1
Y	14528265	T	C	T	1399955980				334	333	1
Y	14529342	C	A	C	1399955982				334	333	1
Y	14529630	G	A	G	1399955984	rs2040607	rs2040607	rs2040607	334	330	4				yes
Y	14530424	C	A	C	1399955985				334	333	1
Y	14530957	A	G	A	1399955986				334	328	6
Y	14532297	C	T	C	1399955989				334	333	1
Y	14533139	C	A	C	1399955991				334	333	1
Y	14533368	G	A	G	1399955993				334	333	1
Y	14535289	T	C	T	1399955995				334	332	2
Y	14535888	C	T	C	1399955998				334	332	2
Y	14536882	T	C	T	1399956002				334	333	1
Y	14537123	G	T	G	1399956003	rs12116389	rs12116389	rs12116389	334	331	3	yes	yes	yes
Y	14538200	C	T	C	1399956006				334	333	1
Y	14539162	G	A	G	1399956008				334	333	1
Y	14539328	C	A	C	1399956009				334	333	1
Y	14541372	T	A	T	1399956011				334	333	1
Y	14541512	G	A	G	1399956012				334	333	1
Y	14541624	A	C	A	1399956013				334	332	2			yes	yes
Y	14542024	T	C	T	1399956016				334	330	4				yes
Y	14542136	G	T	G	1399956018				334	333	1
Y	14542883	A	G	A	1399956021			rs371867590	334	327	7			yes	yes
Y	14546643	T	C	T	1399956024				334	333	1
Y	14547372	C	T	C	1399956026				334	333	1
Y	14547456	T	A	T	1399956027				334	333	1
Y	14547552	A	G	A	1399956028				334	333	1
Y	14547646	C	T	C	1399956029				334	333	1			yes
Y	14548825	A	T	A	1399956033				334	333	1
Y	14549747	T	C	T	1399956035				334	333	1
Y	14552256	C	A	C	1399956040				334	331	3				yes
Y	14553300	G	A	G	1399956042				334	333	1
Y	14554208	T	C	T	1399956044				334	333	1
Y	14554593	G	C	G	1399956045				334	332	2
Y	14556357	A	T	A	1399956046				334	333	1				yes
Y	14556428	G	A	G	1399956047	rs111515425	rs111515425	rs111515425	334	309	25		yes	yes	yes
Y	14556851	C	T	C	1399956050	rs111835790	rs111835790	rs111835790	334	165	169	yes	yes	yes	yes
Y	14557052	C	T	C	1399956051				334	332	2
Y	14558963	G	T	G	1399956052				334	333	1
Y	14568115	C	A	C	1399956054				334	333	1
Y	14568744	T	C	T	1399956056				334	333	1
Y	14570424	T	C	T	1399956058				334	328	6
Y	14570488	C	T	C	1399956059				334	333	1
Y	14570525	C	T	C	1399956060				334	333	1
Y	14572693	C	T	C	1399956061			rs369488159	334	331	3			yes	yes
Y	14572769	C	T	C	1399956062				334	333	1			yes
Y	14572912	C	A	C	1399956063				334	333	1
Y	14573613	G	T	G	1399956065				334	333	1
Y	14577543	G	A	G	1399956068				334	333	1
Y	14577807	C	G	C	1399956070				334	333	1				yes
Y	14578681	G	A	G	1399956073				334	333	1
Y	14579128	A	G	A	1399956075				334	333	1
Y	14579448	G	T	G	1399956077				334	331	3				yes
Y	14580295	T	A	T	1399956079				334	333	1
Y	14591259	A	G	A	1399956083				334	333	1				yes
Y	14594078	G	C	G	1399956088				334	333	1
Y	14596290	C	T	C	1399956089				334	333	1
Y	14596460	C	T	C	1399956090	rs111560087	rs111560087	rs111560087	334	288	46	yes	yes		yes
Y	14596641	A	T	A	1399956091				334	333	1
Y	14596879	G	A	G	1399956092				334	333	1
Y	14596896	T	A	T	1399956093				334	333	1
Y	14597258	T	C	T	1399956095				334	325	9
Y	14598808	T	C	T	1399956097	rs6530605,rs78890904	rs6530605, rs78890904	rs6530605, rs78890904	334	165	169	yes	yes	yes	yes
Y	14599687	G	A	G	1399956099				334	333	1
Y	14600161	A	G	A	1399956100				334	333	1				yes
Y	14600638	G	A	G	1399956101				334	333	1
Y	14600744	T	C	T	1399956102				334	333	1
Y	14601211	T	C	T	1399956103				334	333	1
Y	14601557	T	C	T	1399956105				334	333	1
Y	14601852	C	T	C	1399956107				334	332	2
Y	14602380	C	G	C	1399956109				334	333	1
Y	14603209	C	T	C	1399956114				334	333	1
Y	14603470	G	A	G	1399956116				334	333	1
Y	14604925	T	A	T	1399956120	rs112951158	rs112951158	rs112951158	334	309	25		yes	yes	yes
Y	14606770	C	T	C	1399956121				334	333	1
Y	14608735	A	G	A	1399956124				334	332	2
Y	14610122	T	A	T	1399956128				334	333	1
Y	14611950	C	T	C	1399956132			rs369632620	334	332	2
Y	14615108	A	G	A	1399956137				334	333	1			yes
Y	14615248	G	A	G	1399956138				334	333	1
Y	14615429	C	T	C	1399956140				334	325	9
Y	14616463	C	T	C	1399956142				334	333	1				yes
Y	14618515	A	G	A	1399956145				334	333	1				yes
Y	14618641	T	C	T	1399956146				334	333	1
Y	14623618	G	C	G	1399956149				334	324	10				yes
Y	14623783	A	G	A	1399956150				334	333	1
Y	14627110	G	A	G	1399956153				334	333	1			yes	yes
Y	14627951	T	C	T	1399956156				334	333	1			yes
Y	14628068	T	C	T	1399956157			rs371356712	334	318	16				yes
Y	14628565	C	T	C	1399956159			rs367819724	334	332	2
Y	14628889	C	T	C	1399956161				334	333	1
Y	14629607	C	T	C	1399956162				334	333	1
Y	14629646	T	C	T	1399956163				334	333	1
Y	14629818	G	A	G	1399956164				334	333	1			yes
Y	14629851	G	A	G	1399956165				334	327	7				yes
Y	14636530	A	T	T	1399956171	rs9786220	rs9786220	rs9786220	334	317	17	yes	yes	yes	yes	yes
Y	14637352	T	C	T	1399956173	rs74939848	rs74939848	rs74939848	334	190	144	yes	yes		yes	yes
Y	14637469	G	A	G	1399956174				334	333	1
Y	14638395	C	T	C	1399956175				334	333	1
Y	14639314	C	T	C	1399956178				334	333	1		yes
Y	14639427	C	A	A	1399956180	rs9786640	rs9786640	rs9786640	334	21	313		yes	yes	yes
Y	14639861	G	A	G	1399956181				334	333	1
Y	14639973	G	A	G	1399956182				334	333	1
Y	14640003	G	C	G	1399956183				334	333	1
Y	14640496	G	T	G	1399956184				334	332	2			yes	yes
Y	14640715	A	G	A	1399956185	rs35960273	rs35960273	rs35960273	334	288	46	yes	yes		yes
Y	14641193	C	T	C	1399956187	rs13304168	rs13304168	rs13304168	334	203	131	yes	yes		yes	yes
Y	14641492	G	A	G	1399956188				334	333	1
Y	14642199	C	T	C	1399956190			rs376870691	334	329	5				yes
Y	14642593	C	A	C	1399956192				334	333	1
Y	14644656	C	T	C	1399956193				334	333	1
Y	14645266	G	T	G	1399956194				334	332	2
Y	14645368	C	T	C	1399956195				334	333	1
Y	14646204	C	T	C	1399956197				334	333	1
Y	14646396	C	T	C	1399956198				334	333	1
Y	14646409	C	T	C	1399956199	rs111316281	rs111316281	rs111316281	334	258	76	yes	yes		yes
Y	14647154	G	A	G	1399956203				334	321	13		yes	yes
Y	14647281	T	G	T	1399956204				334	333	1
Y	14648041	G	A	G	1399956206				334	333	1	yes	yes
Y	14649116	G	T	G	1399956208				334	319	15
Y	14649120	C	T	C	1399956209				334	333	1
Y	14649142	G	A	G	1399956210				334	330	4				yes
Y	14650403	T	C	T	1399956213				334	333	1
Y	14652078	C	T	C	1399956217				334	333	1
Y	14652773	C	T	C	1399956218				334	333	1
Y	14652784	G	A	G	1399956219				334	332	2			yes
Y	14653790	T	G	T	1399956223				334	333	1
Y	14654806	C	T	C	1399956226				334	333	1
Y	14655535	G	C	G	1399956229				334	333	1	yes
Y	14656556	G	A	G	1399956231				334	333	1
Y	14657891	G	A	G	1399956234				334	333	1
Y	14658520	T	C	T	1399956236				334	333	1
Y	14659552	T	C	T	1399956238				334	333	1
Y	14659556	C	T	C	1399956239				334	333	1
Y	14659947	A	C	A	1399956241				334	333	1
Y	14663370	T	G	T	1399956243				334	333	1
Y	14664631	G	C	G	1399956248	rs9786634	rs9786634	rs9786634	334	317	17	yes	yes	yes	yes	yes
Y	14665080	G	A	G	1399956252			rs369731561	334	330	4				yes
Y	14666345	C	G	C	1399956253				334	322	12
Y	14666569	C	T	C	1399956255	rs9785753	rs9785753	rs9785753	334	331	3	yes	yes	yes		yes
Y	14666662	G	C	G	1399956256			rs370417435	334	332	2
Y	14667241	G	A	G	1399956258				334	333	1			yes
Y	14692227	C	T	T	1399956262	rs7892988	rs7892988	rs7892988	334	18	316		yes	yes	yes
Y	14698928	T	C	C	1399956265	rs9786706	rs9786706	rs9786706	334	1	333				yes
Y	14706616	C	T	C	1399956269				334	333	1
Y	14711174	G	A	G	1399956271				334	332	2
Y	14720639	T	G	T	1399956273				334	333	1
Y	14722147	C	T	C	1399956276				334	332	2				yes
Y	14723640	G	T	G	1399956280				334	333	1
Y	14729774	A	G	A	1399956283				334	333	1
Y	14730366	C	T	C	1399956285				334	328	6
Y	14732559	G	A	G	1399956288				334	333	1
Y	14752434	C	A	C	1399956293			rs370724536	334	330	4				yes
Y	14762201	G	A	G	1399956298				334	333	1
Y	14762865	T	C	T	1399956299				334	333	1
Y	14772437	T	C	T	1399956307				334	333	1
Y	14773154	G	T	G	1399956309	rs56095917	rs56095917	rs56095917	334	331	3	yes	yes	yes		yes
Y	14773282	C	T	C	1399956310				334	333	1
Y	14773597	T	C	T	1399956311				334	333	1
Y	14774374	C	T	C	1399956318				334	333	1
Y	14775362	C	T	C	1399956322				334	333	1
Y	14776132	C	G	C	1399956325				334	331	3				yes
Y	14776442	C	T	C	1399956327				334	333	1
Y	14777360	A	G	A	1399956331	rs9786605	rs9786605	rs9786605	334	317	17	yes	yes	yes	yes	yes
Y	14791539	C	A	C	1399956335				334	333	1
Y	14792418	T	C	T	1399956338				334	321	13	yes	yes	yes
Y	14801129	A	G	A	1399956339				334	327	7		yes		yes
Y	14802179	T	G	T	1399956343				334	333	1
Y	14804325	C	T	C	1399956345				334	332	2
Y	14804425	T	G	T	1399956346				334	321	13				yes	yes
Y	14804539	A	G	A	1399956347				334	332	2
Y	14805077	C	T	C	1399956351				334	333	1
Y	14810672	G	A	G	1399956353				334	304	30	yes			yes
Y	14810768	C	A	C	1399956354			rs371907201	334	329	5				yes
Y	14813134	G	A	G	1399956356				334	333	1
Y	14813608	T	A	T	1399956358				334	333	1
Y	14819174	C	T	C	1399956364				334	333	1				yes
Y	14819706	C	G	C	1399956366				334	333	1
Y	14822341	T	C	T	1399956373				334	331	3				yes
Y	14832620	G	T	T	1399956378	rs7067496	rs7067496	rs7067496	334	317	17	yes	yes	yes	yes	yes
Y	14834417	A	C	A	1399956380				334	323	11				yes
Y	14835494	T	G	T	1399956381				334	332	2
Y	14837252	A	G	A	1399956382				334	333	1
Y	14837530	G	C	G	1399956384				334	333	1
Y	14839498	G	A	G	1399956390				334	333	1
Y	14839595	A	G	A	1399956391				334	333	1
Y	14845919	C	T	C	1399956393				334	332	2
Y	14846269	G	C	G	1399956395				334	333	1
Y	14846474	C	T	C	1399956396				334	333	1
Y	14847792	A	C	A	1399956397	rs2032597	rs2032597	rs2032597	334	258	76		yes		yes	yes
Y	14848650	G	C	G	1399956399	rs34941773	rs34941773	rs34941773	334	330	4				yes
Y	14848804	C	T	C	1399956401	rs113874383	rs113874383	rs113874383	334	333	1		yes	yes	yes	yes
Y	14850341	T	C	T	1399956403	rs2032598	rs2032598	rs2032598	334	331	3	yes	yes	yes		yes
Y	14850728	C	T	C	1399956405				334	333	1
Y	14850935	C	G	C	1399956407			rs376372518	334	304	30				yes
Y	14851402	A	C	A	1399956408				334	333	1
Y	14851632	T	C	T	1399956411				334	332	2
Y	14851908	G	C	G	1399956412				334	333	1
Y	14856067	C	G	C	1399956418				334	333	1
Y	14870114	T	G	T	1399956423				334	333	1				yes
Y	14871677	T	A	T	1399956426				334	333	1
Y	14871976	T	C	C	1399956427	rs35285796	rs35285796	rs35285796	334	1	333				yes
Y	14872608	A	G	A	1399956428				334	333	1
Y	14872931	G	C	G	1399956429				334	333	1
Y	14875063	G	A	G	1399956433				334	332	2			yes	yes
Y	14875899	G	T	G	1399956435				334	328	6
Y	14876126	A	G	A	1399956437				334	333	1
Y	14881312	T	G	T	1399956439				334	332	2
Y	14883758	G	A	G	1399956440				334	332	2			yes	yes
Y	14885307	G	T	G	1399956444				334	333	1
Y	14885810	C	A	C	1399956446				334	333	1
Y	14886135	G	A	G	1399956448				334	328	6		yes
Y	14886792	C	T	C	1399956451				334	333	1
Y	14887168	T	C	T	1399956456				334	333	1
Y	14888783	A	C	A	1399956458	rs2032600	rs2032600	rs2032600	334	333	1			yes	yes	yes
Y	14889392	A	T	A	1399956460				334	333	1
Y	14889432	A	C	A	1399956462				334	333	1
Y	14891220	C	G	C	1399956465				334	333	1
Y	14891535	C	T	C	1399956466		rs200142685	rs200142685	334	332	2
Y	14891871	A	T	A	1399956467				334	333	1
Y	14892408	C	T	C	1399956468				334	333	1
Y	14897758	C	T	C	1399956470			rs377218980	334	325	9				yes
Y	14897778	T	A	T	1399956471				334	332	2
Y	14898094	A	G	A	1399956472	rs13305774	rs13305774	rs13305774	334	165	169		yes	yes	yes	yes
Y	14898163	G	A	G	1399956473	rs20320	rs20320	rs20320	334	330	4				yes
Y	14898346	G	A	G	1399956474				334	332	2
Y	14898383	G	A	G	1399956475	rs72625379	rs72625379	rs72625379	334	288	46	yes	yes		yes
Y	14898940	A	G	A	1399956477				334	333	1
Y	14899737	A	T	A	1399956482				334	333	1
Y	14902414	G	A	G	1399956486	rs20321	rs20321	rs20321	334	327	7
Y	14904728	G	A	G	1399956491				334	333	1
Y	14904859	C	T	C	1399956492	rs2032607	rs2032607	rs2032607	334	331	3			yes	yes
Y	14912545	G	A	G	1399956495	rs73621763	rs73621763	rs73621763	334	331	3	yes	yes	yes		yes
Y	14913731	T	C	T	1399956497				334	330	4
Y	14914367	T	A	T	1399956500				334	333	1
Y	14920268	C	T	C	1399956503				334	333	1
Y	14922329	A	G	A	1399956505				334	333	1
Y	14922583	T	C	T	1399956506	rs34442126	rs34442126	rs34442126	334	321	13			yes
Y	14923147	G	A	G	1399956508			rs369721685	334	332	2
Y	14924647	T	C	T	1399956512				334	333	1
Y	14928150	G	A	G	1399956519				334	333	1
Y	14931228	T	A	T	1399956526				334	331	3
Y	14938425	C	T	C	1399956528				334	333	1
Y	14938584	A	G	A	1399956530				334	332	2
Y	14940883	A	G	A	1399956531				334	333	1
Y	14951171	A	G	A	1399956542				334	333	1
Y	14951388	A	G	A	1399956543				334	333	1
Y	14951410	C	T	C	1399956544				334	333	1
Y	14953890	T	C	T	1399956548				334	333	1
Y	14954573	G	T	G	1399956551				334	333	1
Y	14955656	C	A	C	1399956553				334	288	46	yes	yes		yes
Y	14956064	A	G	A	1399956555				334	333	1
Y	14956117	C	A	C	1399956556	rs35108305	rs35108305	rs35108305	334	190	144		yes		yes	yes
Y	14957171	T	G	T	1399956557				334	333	1
Y	14958218	C	T	T	1399956558	rs13304344, rs111569776	rs13304344, rs111569776	rs13304344, rs111569776	334	21	313		yes	yes	yes
Y	14958662	A	G	A	1399956559				334	333	1
Y	14959271	C	A	C	1399956560				334	333	1
Y	14966960	A	G	A	1399956565				334	333	1
Y	14966995	C	T	C	1399956566				334	333	1
Y	14968826	T	C	T	1399956571				334	333	1
Y	14969634	T	G	T	1399956573	rs2032604	rs2032604	rs2032604	334	309	25				yes
Y	14970125	T	C	T	1399956574				334	333	1
Y	14970165	A	G	A	1399956575				334	333	1		yes
Y	14972667	C	T	C	1399956579			rs375206568	334	320	14		yes	yes	yes	yes
Y	14974190	T	C	T	1399956580				334	333	1
Y	14974233	C	A	C	1399956581				334	333	1
Y	14974451	C	T	C	1399956582	rs113899240	rs113899240	rs113899240	334	258	76	yes	yes		yes	yes
Y	14978618	T	A	T	1399956586				334	333	1
Y	14980613	G	A	G	1399956588				334	333	1
Y	14982495	A	G	A	1399956589				334	333	1
Y	14983036	C	T	C	1399956592				334	333	1
Y	14983106	G	A	G	1399956593			rs371429779	334	320	14		yes	yes	yes	yes
Y	14986989	T	G	T	1399956597	rs113210999	rs113210999	rs113210999	334	258	76		yes		yes	yes
Y	14987399	G	A	G	1399956598				334	333	1
Y	14987651	T	A	T	1399956599				334	333	1
Y	14988191	G	A	G	1399956600				334	332	2
Y	14991404	A	C	A	1399956601	rs112371181	rs112371181	rs112371181	334	309	25			yes	yes
Y	14991735	G	A	G	1399956603				334	328	6
Y	14999735	C	A	C	1399956608				334	333	1
Y	15000532	A	T	A	1399956609				334	333	1
Y	15001224	T	C	T	1399956610				334	333	1
Y	15002253	T	G	T	1399956611				334	333	1
Y	15013675	C	A	C	1399956613				334	333	1
Y	15013724	C	T	C	1399956614				334	333	1
Y	15013965	A	G	A	1399956615				334	333	1
Y	15016901	A	G	A	1399956619				334	333	1
Y	15017317	G	A	G	1399956621				334	333	1
Y	15018255	G	A	G	1399956623				334	333	1
Y	15018459	G	A	G	1399956624	rs8179022	rs8179022	rs8179022	334	329	5				yes
Y	15018764	T	C	T	1399956627				334	332	2
Y	15019092	T	C	T	1399956628	rs9341286	rs9341286	rs9341286	334	320	14		yes	yes	yes	yes
Y	15021522	G	A	G	1399956638	rs9786025	rs9786025	rs9786025	334	317	17	yes	yes	yes	yes	yes
Y	15022707	C	T	C	1399956644	rs9341296	rs9341296	rs9341296	334	288	46	yes	yes		yes
Y	15023364	T	C	T	1399956651	rs9341301	rs9341301	rs9341301	334	258	76	yes	yes		yes	yes
Y	15025506	G	A	G	1399956654	rs9341303	rs9341303	rs9341303	334	332	2				yes
Y	15026198	C	T	C	1399956655				334	333	1
Y	15026410	A	G	A	1399956656				334	333	1
Y	15026424	A	C	A	1399956657	rs2032624	rs2032624	rs2032624	334	165	169	yes	yes	yes	yes	yes
Y	15026633	C	T	C	1399956658	rs34812786	rs34812786	rs34812786	334	320	14		yes	yes	yes	yes
Y	15027410	A	G	A	1399956659				334	333	1
Y	15027529	T	G	G	1399956661	rs2032636	rs2032636	rs2032636	334	21	313		yes	yes	yes
Y	15027638	C	T	C	1399956662		rs201495354	rs201495354	334	333	1
Y	15028612	C	A	C	1399956665				334	333	1
Y	15028636	G	T	G	1399956666				334	333	1
Y	15029012	C	G	C	1399956667			rs376066882	334	333	1				yes
Y	15029299	A	G	A	1399956668				334	333	1
Y	15029413	G	C	G	1399956669		rs200975071	rs200975071	334	331	3
Y	15030752	C	T	C	1399956674	rs2020857	rs2020857	rs2020857	334	309	25		yes	yes	yes	yes
Y	15032215	C	T	C	1399956680				334	333	1					yes
Y	15033622	A	G	A	1399956685				334	333	1
Y	15033720	A	C	A	1399956687				334	333	1
Y	15039779	C	G	C	1399956695				334	333	1
Y	15039955	C	T	C	1399956696	rs16980483	rs16980483	rs16980483	334	331	3	yes	yes	yes		yes
Y	15040602	C	G	C	1399956700				334	333	1
Y	15041544	G	C	G	1399956705				334	332	2				yes
Y	15042038	G	A	G	1399956710				334	333	1
Y	15042120	T	C	T	1399956711				334	333	1
Y	15048756	T	A	T	1399956712				334	333	1
Y	15048839	A	C	A	1399956713				334	333	1
Y	15052716	G	C	G	1399956716				334	333	1
Y	15058878	G	A	A	1399956728	rs9785956	rs9785956	rs9785956	334	11	323	yes			yes
Y	15059151	T	C	T	1399956729				334	332	2
Y	15061455	A	G	A	1399956731				334	333	1				yes
Y	15062620	G	T	G	1399956732			rs373003506	334	331	3			yes
Y	15071212	T	A	T	1399956738				334	332	2
Y	15075541	T	G	T	1399956740				334	333	1
Y	15082343	G	T	G	1399956743				334	332	2
Y	15084879	G	C	G	1399956745				334	333	1
Y	15085950	A	C	A	1399956748				334	332	2			yes	yes	yes
Y	15086183	C	G	G	1399956749	rs7067251	rs7067251	rs7067251	334	21	313		yes	yes	yes
Y	15086342	A	G	A	1399956750				334	333	1
Y	15086696	C	T	C	1399956752				334	333	1
Y	15087575	A	G	A	1399956754				334	333	1
Y	15096372	G	A	G	1399956758				334	333	1
Y	15122362	C	T	C	1399956759				334	333	1
Y	15139183	A	T	A	1399956761				334	321	13		yes	yes
Y	15139653	G	A	G	1399956763				334	333	1
Y	15140515	A	C	A	1399956766				334	333	1
Y	15181969	T	G	T	1399956771				334	333	1
Y	15189906	A	T	A	1399956772				334	333	1
Y	15192478	A	G	A	1399956773				334	333	1				yes
Y	15206365	C	A	C	1399956774				334	333	1
Y	15206607	C	A	C	1399956775				334	333	1
Y	15207453	A	G	A	1399956779				334	333	1
Y	15207745	G	A	G	1399956781				334	333	1
Y	15208441	A	G	A	1399956784				334	333	1
Y	15208523	C	G	C	1399956785				334	333	1
Y	15251084	G	A	G	1399956792				334	333	1
Y	15255987	C	A	C	1399956795				334	330	4
Y	15256141	G	A	G	1399956796				334	331	3				yes	yes
Y	15262425	C	T	C	1399956798				334	332	2
Y	15262601	A	T	A	1399956799				334	333	1
Y	15263649	C	T	C	1399956802				334	333	1				yes
Y	15265345	G	A	G	1399956807				334	333	1
Y	15265393	G	C	G	1399956808			rs372485740	334	325	9				yes
Y	15265585	C	A	C	1399956809				334	323	11	yes			yes
Y	15266203	A	T	A	1399956812				334	333	1
Y	15266657	T	C	T	1399956813				334	333	1
Y	15266826	G	C	G	1399956814				334	332	2				yes
Y	15267378	C	T	C	1399956815				334	333	1
Y	15268546	T	C	T	1399956818				334	333	1
Y	15269429	C	G	C	1399956819				334	332	2
Y	15271994	C	G	C	1399956821	rs72609663	rs72609663	rs72609663	334	321	13		yes	yes
Y	15272860	G	A	G	1399956823				334	333	1
Y	15273119	G	A	G	1399956828				334	332	2			yes	yes	yes
Y	15274045	T	C	T	1399956829				334	333	1		yes
Y	15274446	T	A	T	1399956830			rs375680594	334	331	3			yes
Y	15274668	C	T	C	1399956831				334	333	1
Y	15274820	T	A	T	1399956832				334	333	1
Y	15276204	A	G	A	1399956834				334	333	1
Y	15277097	A	C	A	1399956836				334	333	1
Y	15277150	A	G	A	1399956837				334	333	1
Y	15277425	A	C	A	1399956839				334	333	1
Y	15277466	G	A	G	1399956840	rs17306965	rs17306965	rs17306965	334	304	30				yes
Y	15278206	T	C	T	1399956842				334	333	1
Y	15315047	T	C	T	1399956846	rs9786100	rs9786100	rs9786100	334	331	3	yes	yes	yes		yes
Y	15316418	T	C	T	1399956849				334	333	1
Y	15317370	A	T	A	1399956850				334	333	1
Y	15318330	T	C	T	1399956853				334	333	1
Y	15318528	T	A	T	1399956854				334	333	1
Y	15327359	C	T	C	1399956855				334	333	1
Y	15327626	C	T	C	1399956856				334	333	1
Y	15342423	A	T	A	1399956857				334	333	1
Y	15343689	A	C	A	1399956860				334	333	1
Y	15357525	G	T	G	1399956864				334	333	1
Y	15358073	G	A	G	1399956865				334	333	1
Y	15358452	C	G	C	1399956868				334	333	1
Y	15359365	C	T	C	1399956872				334	326	8
Y	15359581	C	G	C	1399956873				334	333	1
Y	15360167	G	C	G	1399956874	rs9786378	rs9786378	rs9786378	334	331	3		yes	yes		yes
Y	15360222	A	G	A	1399956875				334	333	1				yes	yes
Y	15361423	T	C	T	1399956876				334	333	1
Y	15363217	G	A	G	1399956880				334	333	1
Y	15372926	T	G	T	1399956885				334	333	1
Y	15373455	A	G	A	1399956887				334	333	1
Y	15373642	C	T	C	1399956888				334	333	1	yes
Y	15373775	T	C	T	1399956889			rs369069077	334	325	9				yes
Y	15374136	G	A	G	1399956890				334	333	1				yes
Y	15374593	G	A	G	1399956892				334	332	2
Y	15374978	A	G	A	1399956893				334	333	1
Y	15375740	A	G	A	1399956894	rs9785890	rs9785890	rs9785890	334	331	3		yes	yes
Y	15375866	C	T	C	1399956895				334	333	1
Y	15381840	G	A	G	1399956896				334	333	1
Y	15383132	T	C	T	1399956898				334	333	1
Y	15384898	T	G	T	1399956899				334	332	2			yes	yes	yes
Y	15385073	T	G	T	1399956900				334	333	1				yes
Y	15387469	G	A	G	1399956903				334	333	1
Y	15387592	G	A	G	1399956904				334	330	4				yes
Y	15388968	G	C	G	1399956905				334	333	1
Y	15389277	T	A	T	1399956907				334	333	1				yes
Y	15398943	T	C	T	1399956908				334	333	1
Y	15399147	C	A	C	1399956909				334	333	1
Y	15399507	A	C	A	1399956910				334	327	7
Y	15409274	T	G	T	1399956912				334	321	13		yes	yes
Y	15409320	A	G	A	1399956914				334	333	1
Y	15409867	T	C	T	1399956916				334	333	1
Y	15414257	A	G	A	1399956923	rs111360254	rs111360254	rs111360254	334	288	46	yes	yes		yes
Y	15415764	T	C	T	1399956930				334	333	1
Y	15417360	G	A	G	1399956933		rs200431840	rs200431840	334	333	1				yes
Y	15417786	A	G	A	1399956934				334	333	1
Y	15418717	A	G	A	1399956936				334	333	1
Y	15418766	T	G	T	1399956937			rs377592232	334	329	5				yes
Y	15435332	T	G	T	1399956939				334	321	13					yes
Y	15436316	G	A	G	1399956940	rs2032667	rs2032667	rs2032667	334	325	9				yes
Y	15436965	T	C	T	1399956945				334	333	1
Y	15437152	C	T	C	1399956948	rs9341279	rs9341279	rs9341279	334	321	13		yes	yes
Y	15437804	C	A	C	1399956951				334	333	1
Y	15438492	G	A	G	1399956953				334	333	1
Y	15438558	T	C	T	1399956954				334	333	1
Y	15439136	G	A	G	1399956956				334	333	1
Y	15439570	G	A	G	1399956960				334	321	13		yes	yes
Y	15440068	T	C	T	1399956961				334	333	1
Y	15441326	G	A	G	1399956964				334	333	1
Y	15447480	T	C	T	1399956967				334	333	1
Y	15459676	A	T	A	1399956969				334	333	1
Y	15459994	A	G	A	1399956970				334	333	1
Y	15462902	G	A	G	1399956971				334	333	1
Y	15467086	C	A	C	1399956972			rs371519248	334	333	1
Y	15467115	T	G	T	1399956973				334	333	1
Y	15467448	C	T	C	1399956975				334	331	3		yes		yes
Y	15467683	C	T	C	1399956977				334	333	1
Y	15467785	T	A	T	1399956978	rs13447373	rs13447373	rs13447373	334	333	1
Y	15467824	A	G	A	1399956979	rs2032654	rs2032654	rs2032654	334	320	14		yes	yes	yes	yes
Y	15469276	C	G	C	1399956981				334	331	3		yes		yes
Y	15469724	G	A	G	1399956983	rs9341278	rs9341278	rs9341278	334	321	13		yes	yes
Y	15470577	T	G	T	1399956985				334	333	1
Y	15471925	T	C	T	1399956986	rs2032674	rs2032674	rs2032674	334	321	13	yes	yes	yes
Y	15472184	C	G	C	1399956987	rs7892998	rs7892998	rs7892998	334	333	1
Y	15472586	C	G	C	1399956988	rs113011136	rs113011136	rs113011136	334	320	14		yes	yes	yes	yes
Y	15472863	T	C	C	1399956990	rs9786043	rs9786043	rs9786043	334	189	145	yes	yes	yes	yes	yes
Y	15473447	G	A	G	1399956991				334	333	1
Y	15473615	C	T	C	1399956992				334	330	4				yes
Y	15474033	A	C	A	1399956996				334	333	1
Y	15474329	A	G	A	1399956997				334	333	1
Y	15476119	A	C	A	1399956999				334	333	1
Y	15477203	A	G	A	1399957001			rs372029495	334	329	5				yes
Y	15477305	A	G	A	1399957002				334	332	2				yes
Y	15477748	T	A	T	1399957005				334	333	1				yes
Y	15479586	T	C	T	1399957007				334	324	10		yes		yes	yes
Y	15479899	T	A	T	1399957008	rs17221922	rs17221922	rs17221922	334	258	76	yes	yes		yes	yes
Y	15482258	G	A	G	1399957009				334	333	1
Y	15499056	A	C	A	1399957014				334	332	2				yes
Y	15499134	T	C	T	1399957015				334	333	1
Y	15500031	T	C	T	1399957017				334	333	1
Y	15500110	A	C	A	1399957018	rs17307007	rs17307007	rs17307007	334	288	46	yes	yes		yes
Y	15500190	C	T	C	1399957019				334	333	1					yes
Y	15502485	T	A	T	1399957020				334	325	9		yes		yes
Y	15502732	G	A	G	1399957021				334	333	1			yes	yes	yes
Y	15504804	C	T	C	1399957024				334	313	21		yes	yes	yes
Y	15505987	C	T	C	1399957027				334	333	1
Y	15506055	T	C	T	1399957028	rs17221943	rs17221943	rs17221943	334	258	76		yes		yes	yes
Y	15506779	T	C	T	1399957029				334	333	1
Y	15506958	T	G	T	1399957030				334	333	1
Y	15507383	T	C	T	1399957031				334	315	19		yes	yes	yes
Y	15507605	C	T	C	1399957033				334	333	1
Y	15508458	G	A	G	1399957034				334	333	1
Y	15508472	C	T	C	1399957035				334	333	1
Y	15508562	G	A	G	1399957036				334	333	1
Y	15510064	G	T	T	1399957038	rs59779827	rs59779827	rs59779827	334	144	190	yes	yes		yes	yes
Y	15512696	G	A	G	1399957040				334	332	2			yes	yes	yes
Y	15513209	A	G	A	1399957041				334	333	1
Y	15513415	C	T	C	1399957042				334	333	1
Y	15513745	C	T	C	1399957043				334	333	1				yes
Y	15517614	T	C	T	1399957048				334	332	2
Y	15517851	T	G	T	1399957049	rs17221964	rs17221964	rs17221964	334	324	10				yes
Y	15517954	A	G	A	1399957050				334	321	13		yes	yes
Y	15517997	C	G	C	1399957051				334	333	1
Y	15518610	C	T	C	1399957054			rs370295841	334	332	2
Y	15519186	C	A	C	1399957055				334	332	2
Y	15520059	T	C	T	1399957057				334	333	1
Y	15520219	A	G	A	1399957058				334	333	1
Y	15520497	T	C	T	1399957059				334	324	10		yes		yes	yes
Y	15521346	A	G	A	1399957067				334	333	1
Y	15526538	G	C	G	1399957069				334	333	1
Y	15526751	C	T	T	1399957070	rs2032665	rs2032665	rs2032665	334	317	17	yes	yes	yes	yes	yes
Y	15530608	A	G	A	1399957072				334	333	1
Y	15533778	G	A	G	1399957073				334	333	1
Y	15534484	T	C	T	1399957075				334	333	1
Y	15535133	T	C	T	1399957077				334	333	1
Y	15537583	T	C	T	1399957080				334	333	1
Y	15537641	C	T	C	1399957081				334	332	2
Y	15537660	G	T	G	1399957082				334	333	1				yes
Y	15554989	A	G	A	1399957083	rs112810208	rs112810208	rs112810208	334	228	106		yes		yes	yes
Y	15555006	G	T	G	1399957084				334	333	1
Y	15559803	C	T	C	1399957085				334	333	1
Y	15562216	C	T	C	1399957089				334	321	13			yes
Y	15567333	A	G	A	1399957091				334	333	1
Y	15571386	C	T	C	1399957095				334	333	1
Y	15572119	A	G	A	1399957096				334	333	1				yes
Y	15573231	T	C	T	1399957097				334	333	1
Y	15573434	C	G	C	1399957098				334	333	1
Y	15573451	T	C	T	1399957099				334	333	1	yes
Y	15573773	C	T	C	1399957100				334	333	1
Y	15573826	A	G	A	1399957101				334	333	1
Y	15574052	G	A	G	1399957102				334	319	15				yes	yes
Y	15574144	T	C	T	1399957106				334	324	10		yes		yes	yes
Y	15576063	A	T	A	1399957108				334	333	1
Y	15578162	C	G	C	1399957111				334	333	1
Y	15578583	G	A	G	1399957113				334	333	1
Y	15579215	A	G	A	1399957115	rs16980558	rs16980558	rs16980558	334	333	1	yes	yes	yes		yes
Y	15580293	C	T	C	1399957116				334	330	4
Y	15580554	T	C	T	1399957118	rs112778715	rs112778715	rs112778715	334	288	46	yes	yes		yes
Y	15580937	C	A	C	1399957119				334	329	5
Y	15581983	G	A	A	1399957122	rs2032658	rs2032658	rs2032658	334	169	165	yes	yes	yes	yes	yes
Y	15583687	A	G	A	1399957125				334	332	2
Y	15584895	T	G	T	1399957126				334	330	4
Y	15586966	A	G	A	1399957132				334	333	1
Y	15587509	T	A	T	1399957135	rs2032657	rs2032657	rs2032657	334	331	3
Y	15588401	T	C	T	1399957139	rs112563127	rs112563127	rs112563127	334	316	18				yes	yes
Y	15588776	A	C	A	1399957141				334	315	19		yes	yes	yes
Y	15589555	A	G	A	1399957142				334	325	9
Y	15589818	A	G	A	1399957143				334	333	1
Y	15590342	T	G	G	1399957145	rs17307070	rs17307070	rs17307070	334	169	165	yes	yes	yes	yes	yes
Y	15590440	C	T	C	1399957146				334	333	1
Y	15590674	T	A	T	1399957147	rs2072422	rs2072422	rs2072422	334	317	17	yes	yes	yes	yes	yes
Y	15591401	T	C	T	1399957150				334	333	1
Y	15591497	C	A	C	1399957151				334	333	1
Y	15591537	G	C	G	1399957152	rs2032653	rs2032653	rs2032653	334	317	17	yes	yes	yes	yes	yes
Y	15592696	C	T	C	1399957154				334	331	3
Y	15594523	G	A	A	1399957156	rs9785760	rs9785760	rs9785760	334	169	165		yes	yes	yes	yes
Y	15594772	A	T	A	1399957157			rs367821247	334	331	3			yes
Y	15594947	G	C	G	1399957158				334	333	1			yes
Y	15603077	A	T	A	1399957162	rs9785907	rs9785907	rs9785907	334	331	3	yes	yes	yes		yes
Y	15604899	C	T	C	1399957167	rs34134567	rs34134567	rs34134567	334	316	18		yes	yes	yes
Y	15605046	C	A	C	1399957168				334	333	1
Y	15606245	C	T	C	1399957170				334	333	1				yes
Y	15612550	C	T	C	1399957172				334	333	1			yes
Y	15621548	G	A	G	1399957175				334	333	1
[truncated: 3,998 more rows]
