# Supplementary material for: Large-scale recent expansion of European patrilineages shown by population resequencing
Source: Nat Commun. 2015 May 19;6:7152. doi: 10.1038/ncomms8152 (PMC4441248; doi:10.1038/ncomms8152)
Supplement: Supplementary Data 2 — Target and sequenced regions coordinates. [file ncomms8152-s3.txt]

Supplementary Data 2. Target and sequenced regions coordinates.


Target region coordinates for 8 X-degenerate chrY regions
Region number chr start (GRCh37/hg19) end (GRCh37/hg19)
1 Y 2649806 2917724
2 Y 6616754 7472225
3 Y 13870437 16095787
4 Y 16170613 17986474
5 Y 18017094 18271274
6 Y 18537845 19567357
7 Y 21032220 22216159
8 Y 22513119 23497633


Coordinates of extended baited regions on human chrY (GRCh37/hg19)
chr	start	end
Y	2650228	2650743
Y	2650745	2650748
Y	2650750	2650752
Y	2651476	2651882
Y	2651884	2652665
Y	2653592	2662231
Y	2664055	2665029
Y	2667485	2667881
Y	2685943	2686379
Y	2686381	2686385
Y	2686387	2686390
Y	2686393	2686393
Y	2686437	2686448
Y	2686452	2686470
Y	2686472	2687621
Y	2691318	2692683
Y	2693469	2694698
Y	2694700	2694703
Y	2694982	2695402
Y	2695836	2695841
Y	2695843	2695848
Y	2695850	2695853
Y	2695855	2696540
Y	2696542	2696543
Y	2706069	2706070
Y	2706072	2706072
Y	2706074	2706580
Y	2706583	2706583
Y	2706585	2706587
Y	2709016	2712590
Y	2712592	2712592
Y	2712597	2712597
Y	2712682	2716995
Y	2716997	2718948
Y	2719033	2722028
Y	2722030	2722037
Y	2722095	2722095
Y	2722106	2722108
Y	2722110	2724174
Y	2724177	2724177
Y	2724179	2724188
Y	2724286	2724288
Y	2724290	2724293
Y	2724345	2725219
Y	2727414	2727891
Y	2727893	2727893
Y	2729281	2729281
Y	2729287	2729833
Y	2730388	2730388
Y	2730390	2735748
Y	2735751	2735752
Y	2736306	2738496
Y	2738500	2738504
Y	2739207	2739207
Y	2739210	2739665
Y	2742554	2742556
Y	2742558	2743171
Y	2743173	2743175
Y	2743178	2743179
Y	2745974	2747780
Y	2747826	2749199
Y	2749373	2749376
Y	2749379	2750680
Y	2750687	2750687
Y	2750843	2750854
Y	2750858	2750858
Y	2750864	2752299
Y	2752302	2752302
Y	2752312	2752317
Y	2752319	2752327
Y	2756976	2757497
Y	2757499	2757513
Y	2757515	2757531
Y	2757534	2757552
Y	2757554	2757565
Y	2757567	2758025
Y	2758027	2758027
Y	2758029	2758029
Y	2758031	2758031
Y	2758033	2758043
Y	2758816	2758816
Y	2758818	2758818
Y	2758822	2758860
Y	2758866	2758867
Y	2758869	2759347
Y	2761666	2761666
Y	2761672	2761672
Y	2761675	2761943
Y	2761945	2762010
Y	2762012	2762014
Y	2763952	2763953
Y	2763955	2766694
Y	2766928	2766928
Y	2766930	2766930
Y	2766932	2766960
Y	2766962	2767495
Y	2774094	2774656
Y	2774658	2774662
Y	2774664	2774688
Y	2775442	2775442
Y	2775444	2778103
Y	2783640	2783657
Y	2783659	2783664
Y	2783666	2784174
Y	2793199	2793199
Y	2793209	2793237
Y	2793242	2793242
Y	2795212	2795554
Y	2795556	2795558
Y	2795560	2795583
Y	2795690	2796130
Y	2796132	2796133
Y	2796710	2798509
Y	2798939	2799465
Y	2800434	2800436
Y	2800438	2801747
Y	2801749	2801755
Y	2801784	2801784
Y	2801786	2801786
Y	2801790	2801790
Y	2801793	2806045
Y	2806047	2806067
Y	2806070	2806071
Y	2806073	2806075
Y	2806084	2806084
Y	2806088	2806088
Y	2806092	2806127
Y	2806130	2806143
Y	2806145	2806149
Y	2806152	2806155
Y	2806162	2806163
Y	2806300	2806300
Y	2806303	2806698
Y	2806700	2806706
Y	2806710	2806721
Y	2806723	2806726
Y	2806929	2806986
Y	2807080	2808876
Y	2810818	2811234
Y	2811243	2811245
Y	2811467	2811467
Y	2811469	2811470
Y	2811477	2812773
Y	2812779	2812860
Y	2812863	2812867
Y	2812870	2812870
Y	2812872	2812872
Y	2812874	2812877
Y	2812880	2812890
Y	2812892	2812894
Y	2812899	2812899
Y	2813330	2813330
Y	2813333	2813337
Y	2813367	2813370
Y	2813374	2813374
Y	2813381	2813381
Y	2813383	2813383
Y	2814137	2814762
Y	2814779	2814779
Y	2814945	2814945
Y	2814948	2814949
Y	2814952	2817034
Y	2817285	2817285
Y	2817287	2817693
Y	2817697	2817698
Y	2817711	2817753
Y	2817756	2817756
Y	2818255	2818255
Y	2818258	2821103
Y	2821112	2821118
Y	2821129	2821130
Y	2821133	2821133
Y	2821135	2821135
Y	2821139	2821141
Y	2821444	2822373
Y	2823966	2824405
Y	2826272	2832638
Y	2832640	2832648
Y	2835389	2835389
Y	2835392	2835401
Y	2835403	2835601
Y	2835603	2835643
Y	2835648	2835653
Y	2835655	2835656
Y	2835658	2835658
Y	2835663	2835673
Y	2835676	2835676
Y	2835678	2835678
Y	2835681	2835682
Y	2835684	2835684
Y	2835688	2835688
Y	2836642	2836645
Y	2836649	2837304
Y	2837899	2839808
Y	2840268	2840893
Y	2841324	2841325
Y	2841327	2841328
Y	2841330	2841330
Y	2841332	2842222
Y	2842385	2842387
Y	2842389	2843881
Y	2843883	2843941
Y	2844326	2844327
Y	2844329	2845080
Y	2845229	2845258
Y	2845260	2845628
Y	2845664	2845688
Y	2845690	2845692
Y	2845694	2845694
Y	2845828	2851821
Y	2861580	2862464
Y	2862640	2862640
Y	2862643	2863390
Y	2865270	2865442
Y	2865444	2865448
Y	2865450	2865450
Y	2866812	2867903
Y	2869965	2869965
Y	2869967	2869967
Y	2869969	2869969
Y	2869971	2869978
Y	2869980	2870689
Y	2874332	2874332
Y	2874338	2875852
Y	2875865	2875866
Y	2876269	2876679
Y	2876682	2876684
Y	2878219	2878232
Y	2878234	2879046
Y	2879048	2879048
Y	2879050	2879050
Y	2879054	2879054
Y	2879056	2879056
Y	2879227	2879732
Y	2879737	2879738
Y	2880068	2880069
Y	2880071	2880449
Y	2880451	2880457
Y	2880459	2880472
Y	2882092	2882092
Y	2882098	2882618
Y	2882853	2882853
Y	2882858	2882860
Y	2882863	2882864
Y	2882868	2882869
Y	2882873	2882874
Y	2882876	2882877
Y	2882881	2882929
Y	2882931	2883066
Y	2885820	2885820
Y	2885822	2887415
Y	2887958	2888691
Y	2888693	2888705
Y	2888707	2888730
Y	2888732	2888732
Y	2888734	2888735
Y	2888737	2888743
Y	2888745	2890624
Y	2890627	2890627
Y	2890630	2890632
Y	2890634	2890634
Y	2891844	2891844
Y	2891860	2891860
Y	2891862	2892194
Y	2892199	2892199
Y	2892201	2892203
Y	2892205	2892207
Y	2894593	2894919
Y	2894921	2894924
Y	2894927	2894927
Y	2903466	2905350
Y	2905555	2905940
Y	2905942	2905992
Y	2905994	2906000
Y	2908290	2908382
Y	2908840	2908840
Y	2908843	2911421
Y	2913352	2913352
Y	2913354	2914931
Y	2914933	2914934
Y	6627097	6628779
Y	6628782	6628787
Y	6629126	6630246
Y	6630669	6631325
Y	6632251	6632793
Y	6632796	6632797
Y	6635854	6637120
Y	6637122	6637126
Y	6637128	6637128
Y	6650696	6651434
Y	6655124	6658449
Y	6660098	6661104
Y	6661108	6663033
Y	6663035	6663037
Y	6663039	6663041
Y	6666564	6666660
Y	6666666	6666666
Y	6667755	6668935
Y	6668938	6668939
Y	6669672	6671087
Y	6671823	6671825
Y	6671836	6671838
Y	6671843	6672253
Y	6673519	6674338
Y	6675158	6676539
Y	6676541	6676573
Y	6676575	6678972
Y	6679322	6682010
Y	6682014	6682016
Y	6688821	6688822
Y	6688824	6688824
Y	6688826	6689260
Y	6696044	6696639
Y	6697463	6698891
Y	6698921	6698943
Y	6698945	6698950
Y	6698955	6698955
Y	6698960	6698961
Y	6699254	6699255
Y	6699262	6699262
Y	6699266	6699267
Y	6699886	6700676
Y	6700678	6700690
Y	6700697	6700697
Y	6700701	6700703
Y	6700705	6700706
Y	6700710	6700710
Y	6700793	6700797
Y	6700799	6700815
Y	6700817	6701916
Y	6702261	6702769
Y	6702997	6702997
Y	6702999	6706463
Y	6706715	6706717
Y	6706719	6708036
Y	6708241	6708241
Y	6708243	6708243
Y	6708245	6708245
Y	6708247	6708250
Y	6708252	6708252
Y	6708258	6708258
Y	6708260	6708946
Y	6715311	6720264
Y	6720267	6720267
Y	6720274	6720274
Y	6720284	6720284
Y	6732728	6739876
Y	6740318	6740320
Y	6740322	6744416
Y	6746059	6746711
Y	6751550	6752065
Y	6758154	6758157
Y	6758159	6759032
Y	6764095	6764095
Y	6764097	6765596
Y	6765599	6765600
Y	6765623	6765632
Y	6766837	6766838
Y	6766840	6767576
Y	6767578	6767581
Y	6767583	6767583
Y	6767585	6767586
Y	6767588	6767591
Y	6767593	6767593
Y	6767595	6767596
Y	6767606	6767607
Y	6767609	6767610
Y	6767612	6767616
Y	6769100	6769100
Y	6769104	6769106
Y	6769109	6769550
Y	6769552	6769553
Y	6776327	6781982
Y	6781984	6781985
Y	6782656	6782656
Y	6782662	6782662
Y	6782670	6782671
Y	6782673	6782689
Y	6782691	6784451
Y	6785336	6787658
Y	6787660	6787667
Y	6787834	6787834
Y	6787836	6787842
Y	6787844	6789212
Y	6789214	6789214
Y	6789335	6789335
Y	6789342	6789342
Y	6789345	6789345
Y	6789347	6789970
Y	6791235	6791235
Y	6791238	6791238
Y	6791240	6791240
Y	6791243	6791673
Y	6791678	6791678
Y	6791697	6791698
Y	6791996	6791998
Y	6792000	6793548
Y	6793552	6793552
Y	6793560	6793560
Y	6793829	6794774
Y	6794784	6794784
Y	6794786	6794786
Y	6795430	6796536
Y	6797758	6798661
Y	6799295	6799299
Y	6799301	6800540
Y	6801071	6802908
Y	6803960	6803960
Y	6803962	6805085
Y	6805359	6805359
Y	6805365	6806500
Y	6808426	6812403
Y	6812405	6812407
Y	6813613	6814398
Y	6815614	6816539
Y	6816547	6818901
Y	6818903	6818904
Y	6822788	6822788
Y	6822790	6823943
Y	6833972	6833972
Y	6833976	6834128
Y	6834130	6834130
Y	6834132	6835598
Y	6835602	6835602
Y	6835676	6835676
Y	6835706	6835706
Y	6835729	6835730
Y	6835732	6835732
Y	6835734	6835969
Y	6835972	6835972
Y	6836395	6836396
Y	6836398	6838120
Y	6838497	6838497
Y	6838499	6839722
Y	6839740	6839740
Y	6839743	6839744
Y	6839757	6839757
Y	6839761	6839761
Y	6839774	6839774
Y	6839783	6839783
Y	6839786	6839786
Y	6839814	6839814
Y	6839817	6839829
Y	6839831	6846936
Y	6847276	6847277
Y	6847279	6847697
Y	6848038	6848038
Y	6848041	6849902
Y	6850374	6850374
Y	6850377	6850377
Y	6850379	6850888
Y	6850890	6850890
Y	6851214	6853365
Y	6853367	6853371
Y	6853534	6853534
Y	6853536	6853541
Y	6853543	6853555
Y	6853557	6854880
Y	6854882	6854882
Y	6854886	6854887
Y	6855778	6855778
Y	6855782	6855783
Y	6855785	6855785
Y	6855788	6855788
Y	6855790	6856424
Y	6856689	6856689
Y	6856692	6860327
Y	6860334	6860335
Y	6860337	6860339
Y	6860451	6860451
Y	6860453	6860466
Y	6860468	6863064
Y	6863208	6863210
Y	6863213	6865328
Y	6865330	6867812
Y	6867814	6867816
Y	6867848	6867848
Y	6867856	6867856
Y	6867858	6869493
Y	6869587	6869587
Y	6869589	6869589
Y	6869593	6870431
Y	6871002	6872575
Y	6873273	6873273
Y	6873275	6874402
Y	6874405	6874407
Y	6874411	6874411
Y	6874413	6874414
Y	6874700	6875559
Y	6875565	6875565
Y	6875567	6875572
Y	6875574	6875575
Y	6875581	6875581
Y	6875585	6875593
Y	6875595	6875595
Y	6875601	6875610
Y	6875612	6875621
Y	6875623	6875624
Y	6875633	6875636
Y	6875640	6880047
Y	6880050	6880050
Y	6880238	6880238
Y	6880243	6880820
Y	6880822	6880828
Y	6882504	6882509
Y	6882511	6882644
Y	6882646	6884228
Y	6884230	6888450
Y	6888453	6888457
Y	6888459	6888489
Y	6888491	6888505
Y	6888507	6890620
Y	6890730	6890730
Y	6890733	6891684
Y	6892826	6892826
Y	6892829	6892830
Y	6892832	6893562
Y	6893714	6895045
Y	6895047	6897443
Y	6897445	6897448
Y	6897451	6897451
Y	6897960	6899838
Y	6899840	6899844
Y	6900233	6900236
Y	6900238	6900784
Y	6900786	6900786
Y	6903911	6907331
Y	6907333	6907333
Y	6907340	6907340
Y	6907856	6910430
Y	6910432	6910472
Y	6910474	6910486
Y	6910499	6910502
Y	6910647	6910647
Y	6910651	6911362
Y	6911364	6911365
Y	6911368	6911368
Y	6911561	6911568
Y	6911581	6913399
Y	6913401	6913404
Y	6913408	6913408
Y	6923103	6925028
Y	6925035	6925035
Y	6931634	6931636
Y	6931643	6931645
Y	6931647	6934541
Y	6934543	6934543
Y	6934545	6934546
Y	6934548	6934548
Y	6934867	6934868
Y	6934870	6934870
Y	6934874	6934875
Y	6934877	6934877
Y	6934879	6936041
Y	6936043	6936046
Y	6936232	6936238
Y	6936240	6936240
Y	6936242	6936247
Y	6936249	6937490
Y	6937787	6944815
Y	6945170	6945170
Y	6945173	6945174
Y	6945176	6946042
Y	6946044	6946044
Y	6946300	6946300
Y	6946302	6948085
Y	6948089	6948091
Y	6948094	6948126
Y	6948490	6948490
Y	6948492	6948540
Y	6948542	6949489
Y	6950254	6950257
Y	6950259	6952156
Y	6952158	6952166
Y	6952435	6953201
Y	6953207	6953233
Y	6953238	6953246
Y	6953248	6953250
Y	6953252	6953256
Y	6953258	6953260
Y	6953262	6953277
Y	6953279	6953279
Y	6953287	6953288
Y	6953315	6953316
Y	6953324	6953324
Y	6953331	6953331
Y	6953370	6954749
Y	6954752	6954753
Y	6955232	6957433
Y	6957435	6957435
Y	6957438	6957441
Y	6957691	6958578
Y	6958932	6958936
Y	6958938	6965486
Y	6965488	6965488
Y	6965831	6965831
Y	6965833	6965839
Y	6965841	6965849
Y	6965851	6965851
Y	6965854	6966312
Y	6967334	6970405
Y	6970407	6972573
Y	6972576	6972576
Y	6973672	6975357
Y	6978691	6979843
Y	6979845	6981158
Y	6981485	6981966
Y	6981968	6983695
Y	6983697	6983699
Y	6984976	6984976
Y	6984980	6984981
Y	6984984	6984987
Y	6984995	6986090
Y	6986725	6992484
Y	6992486	6992486
Y	6992723	6992723
Y	6992727	6994480
Y	6995673	6995673
Y	6995675	6996694
Y	6996696	6996724
Y	6996727	6996729
Y	6996735	6996735
Y	6996740	6996741
Y	6996774	6996836
Y	6996839	6997221
Y	7008854	7008855
Y	7008857	7009147
Y	7009156	7009156
Y	7009159	7009160
Y	7009184	7009184
Y	7009322	7009322
Y	7009324	7009324
Y	7009328	7009329
Y	7009331	7009332
Y	7009334	7011428
Y	7011558	7012140
Y	7012142	7012142
Y	7013637	7013637
Y	7013639	7013640
Y	7013643	7013644
Y	7013647	7013656
Y	7013658	7014639
Y	7016734	7016736
Y	7016742	7017269
Y	7017521	7018025
Y	7018027	7018027
Y	7018029	7019018
Y	7019790	7019790
Y	7019792	7020387
Y	7021096	7021096
Y	7021098	7021464
Y	7021466	7021471
Y	7021473	7021598
Y	7021600	7021604
Y	7021609	7021616
Y	7021618	7021618
Y	7021620	7021620
Y	7028177	7028544
Y	7028686	7028686
Y	7028694	7028694
Y	7028696	7029219
Y	7030020	7030649
Y	7030651	7030654
Y	7031265	7032456
Y	7032779	7032780
Y	7032782	7033174
Y	7033176	7033176
Y	7034537	7035197
Y	7035199	7035199
Y	7035786	7037296
Y	7052907	7053426
Y	7054856	7055537
Y	7055539	7055539
Y	7055541	7055541
Y	7056353	7056714
Y	7057178	7057180
Y	7057182	7058076
Y	7064066	7065160
Y	7072755	7073260
Y	7073731	7073731
Y	7073733	7074592
Y	7074594	7074594
Y	7074996	7074997
Y	7074999	7075990
Y	7076784	7076784
Y	7076786	7077339
Y	7077781	7077781
Y	7077783	7077784
Y	7077786	7079287
Y	7079289	7079291
Y	7079297	7079297
Y	7079736	7080671
Y	7080673	7080673
Y	7080675	7080677
Y	7080933	7080933
Y	7080937	7080938
Y	7080940	7081389
Y	7082335	7082774
Y	7083028	7083031
Y	7083033	7083036
Y	7083038	7083762
Y	7083764	7083771
Y	7084678	7085581
Y	7087063	7087658
Y	7087974	7087974
Y	7087976	7087976
Y	7087978	7088026
Y	7088028	7088485
Y	7088487	7088488
Y	7088490	7088491
Y	7089458	7089458
Y	7089460	7089460
Y	7089462	7089475
Y	7089477	7090633
Y	7090644	7090644
Y	7090681	7090681
Y	7090684	7090687
Y	7090699	7090699
Y	7090701	7090701
Y	7090703	7090712
Y	7090714	7090714
Y	7090716	7090718
Y	7090722	7090723
Y	7090788	7090788
Y	7090791	7090807
Y	7090809	7092332
Y	7092698	7093179
Y	7093181	7093182
Y	7093782	7093792
Y	7093794	7094440
Y	7095358	7096188
Y	7096190	7096191
Y	7096705	7096705
Y	7096707	7097110
Y	7097666	7097666
Y	7097668	7097670
Y	7097672	7098166
Y	7098168	7098172
Y	7100589	7101532
Y	7103492	7103999
Y	7104362	7104362
Y	7104366	7104366
Y	7104368	7104986
Y	7104989	7104992
Y	7104994	7104994
Y	7105160	7106970
Y	7106972	7106972
Y	7106974	7106974
Y	7108142	7108962
Y	7108964	7108967
Y	7109225	7109229
Y	7109231	7110322
Y	7116370	7117614
Y	7117616	7117616
Y	7123849	7123850
Y	7123852	7123854
Y	7123856	7124811
Y	7129259	7129259
Y	7129263	7129812
Y	7130338	7131128
Y	7131530	7131866
Y	7131868	7131872
Y	7132964	7133015
Y	7133017	7134065
Y	7134067	7134098
Y	7134101	7134101
Y	7134242	7134250
Y	7134252	7135192
Y	7135194	7135194
Y	7135196	7135196
Y	7135198	7135198
Y	7135593	7136831
Y	7137674	7137679
Y	7137681	7137684
Y	7137707	7138057
Y	7138060	7138894
Y	7138896	7138896
Y	7138899	7138899
Y	7139865	7141978
Y	7141982	7141983
Y	7141985	7141989
Y	7141991	7141991
Y	7141997	7142156
Y	7142158	7142163
Y	7142165	7142190
Y	7142192	7142209
Y	7142211	7142212
Y	7142214	7142221
Y	7142223	7142226
Y	7142232	7142232
Y	7142234	7142238
Y	7142242	7142242
Y	7142508	7142509
Y	7142514	7142520
Y	7142522	7142524
Y	7142526	7142530
Y	7142532	7142533
Y	7142535	7142558
Y	7142560	7142560
Y	7142562	7142563
Y	7142565	7142565
Y	7142567	7142569
Y	7142571	7146720
Y	7146722	7146723
Y	7147106	7147107
Y	7147110	7147545
Y	7147548	7147548
Y	7148272	7149506
Y	7149508	7149508
Y	7149792	7150252
Y	7150254	7150254
Y	7150728	7150728
Y	7150730	7152629
Y	7152632	7152632
Y	7152634	7152634
Y	7153155	7153155
Y	7153157	7153161
Y	7153163	7153712
Y	7153957	7153957
Y	7153959	7155696
Y	7155790	7155793
Y	7155797	7155800
Y	7155807	7155807
Y	7155809	7156525
Y	7156527	7156527
Y	7156731	7157283
Y	7157701	7158104
Y	7158106	7158111
Y	7158113	7158113
Y	7158116	7158117
Y	7158195	7158197
Y	7158199	7159087
Y	7159392	7159396
Y	7159398	7160781
Y	7160783	7160795
Y	7161105	7161624
Y	7161647	7161647
Y	7161656	7161656
Y	7161660	7161660
Y	7161663	7161665
Y	7161667	7161668
Y	7161670	7162119
Y	7162122	7162128
Y	7162131	7162133
Y	7162450	7162450
Y	7162456	7163675
Y	7163677	7163678
Y	7164842	7165302
Y	7165304	7166004
Y	7166006	7166007
Y	7166802	7169397
Y	7169399	7169400
Y	7170176	7170178
Y	7170180	7174250
Y	7176374	7179150
Y	7179331	7179331
Y	7179337	7179337
Y	7179339	7179957
Y	7180289	7180751
Y	7180753	7180755
Y	7180757	7180757
Y	7181437	7181438
Y	7181444	7182911
Y	7184034	7184808
Y	7185194	7189993
Y	7189996	7189997
Y	7190004	7190013
Y	7190015	7190015
Y	7190023	7190568
Y	7190570	7190573
Y	7190740	7190740
Y	7190743	7190746
Y	7190748	7195069
Y	7195071	7195071
Y	7195076	7195076
Y	7195351	7195500
Y	7195502	7195540
Y	7195542	7195553
Y	7196572	7197146
Y	7197170	7197170
Y	7197856	7198332
Y	7199541	7200515
Y	7200970	7201432
Y	7201620	7202804
Y	7203952	7203953
Y	7203956	7204900
Y	7205232	7206474
Y	7206476	7206477
Y	7206483	7206483
Y	7206486	7206487
Y	7206866	7208258
Y	7208695	7209480
Y	7209482	7209483
Y	7209517	7210065
Y	7210068	7210070
Y	7210631	7210631
Y	7210633	7211863
Y	7211865	7211881
Y	7212191	7212191
Y	7212197	7212201
Y	7212203	7213225
Y	7213592	7215679
Y	7216201	7216487
Y	7216649	7216649
Y	7216652	7217209
Y	7217211	7217214
Y	7217217	7217217
Y	7217221	7217230
Y	7217246	7217248
Y	7217917	7219222
Y	7219225	7219226
Y	7219439	7219819
Y	7219821	7219824
Y	7220057	7220682
Y	7220910	7221575
Y	7221577	7221578
Y	7221580	7221586
Y	7223594	7226861
Y	7227275	7228459
Y	7229263	7229265
Y	7229267	7229967
Y	7229971	7229972
Y	7229976	7229977
Y	7230449	7231043
Y	7231046	7231046
Y	7231050	7231051
Y	7231948	7231953
Y	7231955	7232850
Y	7232855	7232876
Y	7234243	7236377
Y	7237958	7238454
Y	7239462	7241709
Y	7242084	7242084
Y	7242087	7243111
Y	7243422	7243422
Y	7243425	7245996
Y	7246313	7250535
Y	7250538	7250538
Y	7250543	7250543
Y	7250545	7250545
Y	7250548	7250571
Y	7250573	7250573
Y	7250575	7250575
Y	7250726	7250726
Y	7250729	7250729
Y	7250732	7250737
Y	7250739	7251651
Y	7251653	7251659
Y	7251663	7251663
Y	7251665	7251665
Y	7251667	7251667
Y	7251683	7251694
Y	7251697	7251697
Y	7251699	7251699
Y	7251702	7251702
Y	7251706	7251706
Y	7251735	7251737
Y	7251740	7251742
Y	7251746	7253268
Y	7259818	7260368
Y	7260370	7260370
Y	7260372	7260372
Y	7260569	7261028
Y	7261031	7261032
Y	7270546	7270551
Y	7270553	7270553
Y	7270556	7270559
Y	7270562	7271119
Y	7271121	7271123
Y	7271255	7271256
Y	7271258	7271258
Y	7271261	7272864
Y	7274134	7274134
Y	7274137	7274230
Y	7274232	7274241
Y	7274243	7274243
Y	7274246	7274248
Y	7274250	7274250
Y	7274257	7274257
Y	7274262	7274263
Y	7274314	7274315
Y	7274325	7274325
Y	7274328	7274329
Y	7274332	7274349
Y	7274351	7274352
Y	7274354	7274360
Y	7274362	7274373
Y	7274375	7274871
Y	7277590	7277592
Y	7277598	7277598
Y	7277601	7282158
Y	7282160	7284179
Y	7284309	7285151
Y	7285631	7285633
Y	7285635	7287739
Y	7288275	7288279
Y	7288281	7289333
Y	7290348	7290348
Y	7290350	7290850
Y	7291847	7293830
Y	7295331	7295331
Y	7295335	7295335
Y	7295337	7295337
Y	7295340	7295341
Y	7295344	7295395
Y	7295397	7295835
Y	7301640	7302250
Y	7302451	7302451
Y	7302455	7302456
Y	7302458	7302458
Y	7302460	7303122
Y	7303124	7303130
Y	7303134	7303134
Y	7305031	7305578
Y	7306956	7306956
Y	7306959	7307430
Y	7307434	7307434
Y	7308488	7309701
Y	7309885	7310366
Y	7310370	7310370
Y	7310414	7310417
Y	7311646	7312581
Y	7312652	7313135
Y	7313734	7316453
Y	7316455	7316457
Y	7316652	7318532
Y	7318710	7318710
Y	7318712	7318712
Y	7318716	7318718
Y	7318721	7319574
Y	7321474	7321477
Y	7321485	7321486
Y	7321489	7322481
Y	7322988	7325076
Y	7325078	7325084
Y	7325088	7325088
Y	7325489	7325491
Y	7325493	7327854
Y	7327856	7327859
Y	7328052	7328057
Y	7328059	7328063
Y	7328065	7328996
Y	7329057	7329057
Y	7329059	7329062
Y	7329065	7334288
Y	7334292	7334292
Y	7334430	7334433
Y	7334435	7335537
Y	7335539	7335539
Y	7335541	7335541
Y	7336920	7337965
Y	7337967	7337967
Y	7337969	7337974
Y	7338796	7340295
Y	7340297	7340304
Y	7340307	7340307
Y	7340311	7340311
Y	7340407	7340414
Y	7340416	7341888
Y	7342103	7342231
Y	7342233	7342233
Y	7347865	7347865
Y	7347870	7348418
Y	7348420	7348447
Y	7349357	7351246
Y	7351251	7351251
Y	7351253	7351253
Y	7351255	7351255
Y	7351257	7351257
Y	7351268	7351269
Y	7351271	7351272
Y	7351274	7351275
Y	7351278	7351366
Y	7351368	7351947
Y	7352131	7352881
Y	7353428	7354451
Y	7356029	7357984
Y	7358593	7359535
Y	7359537	7359538
Y	7361257	7361849
Y	7362731	7362739
Y	7362741	7363029
Y	7363031	7363033
Y	7363035	7363035
Y	7363216	7363217
Y	7363220	7363220
Y	7363222	7363235
Y	7363237	7366437
Y	7366439	7366443
Y	7366447	7367129
Y	7367132	7367132
Y	7369503	7369572
Y	7369576	7369576
Y	7369579	7369579
Y	7375483	7375483
Y	7375488	7376420
Y	7376638	7376639
Y	7376642	7377268
Y	7377270	7377270
Y	7377273	7377276
Y	7377907	7377907
Y	7377913	7377913
Y	7377915	7378506
Y	7381996	7382423
Y	7382425	7382433
Y	7382435	7382435
Y	7382437	7382437
Y	7382439	7382440
Y	7382513	7382514
Y	7382532	7383614
Y	7383616	7383616
Y	7383623	7383623
Y	7384488	7384488
Y	7384491	7385066
Y	7385877	7385878
Y	7385880	7387374
Y	7387377	7387382
Y	7387920	7388558
Y	7388561	7388563
Y	7388566	7388566
Y	7389099	7389994
Y	7389998	7389998
Y	7390688	7391279
Y	7391927	7392340
Y	7392576	7392577
Y	7392579	7392579
Y	7392581	7392892
Y	7392894	7392894
Y	7395281	7399278
Y	7400110	7400110
Y	7400113	7401032
Y	7401034	7401034
Y	7401036	7401037
Y	7401041	7401049
Y	7401051	7401051
Y	7401053	7401055
Y	7401060	7401060
Y	7401063	7401064
Y	7401066	7401067
Y	7401070	7401071
Y	7401075	7401076
Y	7401079	7401079
Y	7401098	7401099
Y	7401111	7401111
Y	7401129	7401132
Y	7401134	7401140
Y	7401142	7401154
Y	7401158	7401163
Y	7401170	7401170
Y	7401173	7401175
Y	7401178	7401178
Y	7401182	7401182
Y	7401184	7401184
Y	7401186	7401187
Y	7401190	7401194
Y	7401196	7401198
Y	7401200	7401202
Y	7401204	7402708
Y	7402710	7402710
Y	7402716	7402716
Y	7403276	7404261
Y	7405188	7405189
Y	7405191	7405191
Y	7405193	7405949
Y	7405952	7405962
Y	7405964	7405975
Y	7405986	7405986
Y	7405988	7405989
Y	7405991	7406626
Y	7407623	7408951
Y	7409785	7410540
Y	7410543	7410601
Y	7410603	7416355
Y	7417216	7417220
Y	7417222	7419214
Y	7419216	7419220
Y	7419222	7419223
Y	7419429	7421798
Y	7421801	7421805
Y	7421808	7421808
Y	7421810	7421810
Y	7422398	7422398
Y	7422400	7422954
Y	7422956	7422956
Y	7425417	7426174
Y	7427744	7430550
Y	7430553	7430554
Y	7430556	7430556
Y	7430848	7430855
Y	7430857	7431389
Y	7431734	7432347
Y	7432349	7432349
Y	7432351	7432352
Y	7432547	7432547
Y	7432551	7433492
Y	7434090	7434095
Y	7434098	7434839
Y	7435010	7436093
Y	7437562	7437562
Y	7437565	7437998
Y	7438000	7438024
Y	7438027	7438027
Y	7444415	7444902
Y	7445017	7445156
Y	7445387	7445387
Y	7445389	7445390
Y	7445392	7445421
Y	7445637	7445777
Y	7445854	7445940
Y	7446351	7447155
Y	7450093	7450552
Y	7450558	7450558
Y	7452420	7453157
Y	7453159	7453201
Y	7453204	7453205
Y	7453210	7453213
Y	7453215	7453224
Y	7453840	7453960
Y	7453981	7454126
Y	7455187	7455364
Y	7455367	7455369
Y	7455374	7455374
Y	7455376	7455567
Y	7455598	7455607
Y	7455609	7455645
Y	7455647	7455760
Y	7456219	7456332
Y	7458277	7458462
Y	7459893	7459958
Y	7460125	7460125
Y	7460127	7460127
Y	7460129	7460213
Y	7461950	7461950
Y	7461952	7462410
Y	7463182	7463312
Y	7463401	7463569
Y	7464143	7464254
Y	7464505	7464595
Y	7464597	7464597
Y	7464600	7464600
Y	7464602	7464602
Y	7464838	7464841
Y	7465012	7465105
Y	7466438	7466537
Y	7466978	7467196
Y	7467198	7467199
Y	7467273	7467618
Y	7467626	7467632
Y	7467636	7467636
Y	13870735	13871226
Y	13873385	13873572
Y	13873588	13873624
Y	13873626	13873645
Y	13873647	13873647
Y	13873649	13873650
Y	13875080	13875598
Y	13878544	13879067
Y	13879069	13879071
Y	13879679	13879680
Y	13879682	13880480
Y	13880715	13881624
Y	13881788	13884057
Y	13885074	13885836
Y	13885838	13885841
Y	13885843	13885846
Y	13885848	13885851
Y	13885853	13885855
Y	13885859	13885866
Y	13886253	13886929
Y	13886931	13886932
Y	13886958	13886958
Y	13886960	13886960
Y	13886962	13886963
Y	13886965	13887287
Y	13887305	13887383
Y	13887385	13887387
Y	13887391	13887391
Y	13889773	13889773
Y	13889775	13891617
Y	13891781	13891781
Y	13891783	13891783
Y	13891785	13891785
Y	13891787	13891787
Y	13891792	13891794
Y	13891796	13892326
Y	13892411	13892413
Y	13892421	13894184
Y	13895319	13895319
Y	13895323	13896712
Y	13899043	13899644
Y	13900142	13901813
Y	13901815	13903399
Y	13905362	13906314
Y	13909667	13909667
Y	13909670	13911178
Y	13911718	13911718
Y	13911720	13912744
Y	13912748	13912749
Y	13912751	13912751
Y	13913565	13913566
Y	13913569	13913814
Y	13913816	13913816
Y	13914216	13914673
Y	13914675	13914684
Y	13914687	13914687
Y	13917904	13918697
Y	13919206	13919206
Y	13919211	13919225
Y	13919229	13919237
Y	13919239	13920676
Y	13921391	13921444
Y	13921446	13922034
Y	13929189	13929905
Y	13929907	13929907
Y	13929909	13929913
Y	13929939	13929939
Y	13932503	13933455
Y	13933457	13933461
Y	13933464	13933464
Y	13933528	13934858
Y	13934861	13934861
Y	13935205	13935205
Y	13935207	13935629
Y	13936083	13938763
Y	13938765	13938771
Y	13938773	13938775
Y	13938783	13938784
Y	13938786	13938792
Y	13938799	13938801
Y	13938811	13938811
Y	13938814	13938814
Y	13938817	13938818
Y	13938821	13938836
Y	13938838	13938838
Y	13938842	13939790
Y	13939795	13939802
Y	13940141	13940153
Y	13940158	13940546
Y	13942208	13943042
Y	13943044	13943046
Y	13943257	13943814
Y	13943817	13943819
Y	13943823	13943823
Y	13944090	13944092
Y	13944099	13944100
Y	13944102	13945391
Y	13945552	13945552
Y	13945554	13947387
Y	13947871	13947871
Y	13947873	13948523
Y	13948525	13949946
Y	13950649	13951574
Y	13951576	13951576
Y	13951580	13951581
Y	13951583	13951585
Y	13951591	13951593
Y	13951596	13951597
Y	13951601	13951602
Y	13951609	13951610
Y	13951612	13951615
Y	13951617	13951619
Y	13951630	13951630
Y	13951632	13951632
Y	13951635	13951637
Y	13951639	13955843
Y	13955846	13955846
Y	13955848	13955848
Y	13955856	13955856
Y	13956197	13958452
Y	13958454	13958454
Y	13958456	13958458
Y	13958461	13958461
Y	13958464	13958464
Y	13958555	13959481
Y	13959814	13960548
Y	13960550	13960551
Y	13972803	13972806
Y	13972808	13976469
Y	13976471	13976471
Y	13976476	13976481
Y	13982091	13982094
Y	13982104	13982857
Y	13982880	13983045
Y	13983047	13983047
Y	13983100	13983109
Y	13983259	13983259
Y	13983261	13983263
Y	13983291	13983291
Y	13983294	13983492
Y	13983495	13983497
Y	13983499	13983504
Y	13983508	13983511
Y	13983530	13983530
Y	13983532	13983532
Y	13983535	13983546
Y	13983551	13983608
Y	13983610	13983611
Y	13983613	13983614
Y	13983617	13983617
Y	13987847	13987847
Y	13987849	13988531
Y	13989118	13993677
Y	13994331	13994331
Y	13994338	13994338
Y	13994341	13994349
Y	13994351	13994352
Y	13994354	13994955
Y	13994957	13994961
Y	13994998	13995002
Y	13995004	13995004
Y	13995014	13996132
Y	13996431	13997953
Y	13998236	13998237
Y	13998241	13998241
Y	13998243	13998817
Y	13998819	13998820
Y	14000826	14002391
Y	14002660	14003838
Y	14003840	14003843
Y	14003845	14003912
Y	14003936	14005889
Y	14005891	14005903
Y	14005908	14005909
Y	14006711	14007251
Y	14007253	14007259
Y	14007758	14007761
Y	14007763	14008299
Y	14008301	14008301
Y	14017168	14017209
Y	14017211	14018561
Y	14020136	14020143
Y	14020145	14020193
Y	14020195	14020900
Y	14020904	14020907
Y	14022267	14022267
Y	14022277	14022277
Y	14022279	14022279
Y	14022283	14024634
Y	14024636	14024639
Y	14025895	14025900
Y	14025902	14025904
Y	14025906	14027114
Y	14027581	14027582
Y	14027584	14028528
Y	14028533	14028533
Y	14029013	14029515
Y	14031135	14031137
Y	14031139	14031141
Y	14031143	14031144
Y	14031146	14031147
Y	14031149	14031150
Y	14031152	14031759
Y	14032819	14033841
Y	14033843	14033843
Y	14033846	14033846
Y	14034261	14034697
Y	14035417	14035420
Y	14035422	14037873
Y	14037877	14037877
Y	14037879	14037881
Y	14038005	14038774
Y	14038776	14038776
Y	14038778	14038778
Y	14038898	14038898
Y	14038901	14038906
Y	14038909	14038913
Y	14038915	14038918
Y	14038921	14038925
Y	14038935	14038939
Y	14038941	14039502
Y	14039504	14039511
Y	14039932	14041886
Y	14041891	14041900
Y	14041902	14041902
Y	14042891	14045076
Y	14045799	14045805
Y	14045808	14047200
Y	14047202	14047202
Y	14047206	14047207
Y	14049006	14049597
Y	14049599	14049600
Y	14050336	14051280
Y	14051282	14051282
Y	14052413	14052413
Y	14052416	14053664
Y	14054274	14054855
Y	14054860	14054860
Y	14059976	14059976
Y	14059978	14059982
Y	14059984	14059989
Y	14059991	14061955
Y	14061959	14061960
Y	14061963	14061963
Y	14063165	14063165
Y	14063167	14063192
Y	14063194	14063195
Y	14063198	14063198
Y	14063201	14064390
Y	14064573	14065352
Y	14066060	14066779
Y	14066782	14066789
Y	14066791	14066793
Y	14067242	14067242
Y	14067244	14067252
Y	14067255	14067260
Y	14067263	14067264
Y	14067266	14067266
Y	14067268	14067280
Y	14067282	14067318
Y	14067320	14067550
Y	14067554	14067556
Y	14067940	14071318
Y	14071322	14071324
Y	14071329	14071330
Y	14071702	14072893
Y	14073687	14079488
Y	14079490	14079493
Y	14079495	14079495
Y	14079497	14079535
Y	14079537	14079537
Y	14079540	14079540
Y	14079542	14079542
Y	14079548	14079560
Y	14079562	14079568
Y	14079572	14079573
Y	14079575	14079583
Y	14079585	14079589
Y	14079591	14079591
Y	14079609	14079609
Y	14079611	14079612
Y	14079616	14079616
Y	14079620	14079622
Y	14079627	14079628
Y	14079636	14079639
Y	14079641	14080031
Y	14080098	14080098
Y	14080100	14082596
Y	14082598	14082602
Y	14082604	14082605
Y	14082607	14082610
Y	14082612	14082612
Y	14083035	14083039
Y	14083041	14083481
Y	14084489	14085597
Y	14088254	14096616
Y	14096618	14096696
Y	14096700	14096700
Y	14096711	14096713
Y	14097396	14097396
Y	14097398	14097403
Y	14097405	14097405
Y	14097407	14097407
Y	14097409	14097831
Y	14097833	14097968
Y	14097974	14097975
Y	14097980	14098512
Y	14099423	14100777
Y	14101413	14101413
Y	14101416	14101422
Y	14101425	14102115
Y	14102118	14102119
Y	14102121	14102121
Y	14103523	14103523
Y	14103525	14104211
Y	14104214	14104215
Y	14104384	14104384
Y	14104386	14107457
Y	14107459	14107460
Y	14107467	14107468
Y	14107470	14108635
Y	14108703	14109423
Y	14114996	14116039
Y	14116041	14116047
Y	14116049	14116049
Y	14116814	14116815
Y	14116817	14116829
Y	14116831	14116854
Y	14116856	14117613
Y	14124293	14124294
Y	14124296	14124296
Y	14124298	14124298
Y	14124300	14125499
Y	14125501	14125502
Y	14126085	14126085
Y	14126091	14128134
Y	14128137	14128143
Y	14128145	14128145
Y	14136267	14136268
Y	14136270	14140454
Y	14140645	14142253
Y	14142255	14142273
Y	14142278	14142278
Y	14142484	14142485
Y	14142487	14143945
Y	14143948	14143948
Y	14143981	14144901
Y	14144903	14145457
Y	14146114	14146404
Y	14146407	14146409
Y	14147149	14147747
Y	14147750	14147750
Y	14147995	14149269
Y	14149431	14149431
Y	14149433	14149433
Y	14149436	14149437
Y	14149448	14149448
Y	14149450	14149450
Y	14149452	14152911
Y	14158340	14158341
Y	14158348	14158593
Y	14158596	14158604
Y	14158606	14158607
Y	14158609	14158609
Y	14158613	14158614
Y	14158618	14158619
Y	14158842	14160207
Y	14160209	14160209
Y	14168372	14168375
Y	14168377	14169627
Y	14169634	14169634
Y	14169845	14169846
Y	14169849	14172003
Y	14172005	14172757
Y	14172788	14173327
Y	14173772	14173772
Y	14173775	14174614
Y	14175080	14175083
Y	14175086	14175086
Y	14175088	14175091
Y	14175093	14175624
Y	14175626	14175626
Y	14175632	14175633
Y	14176693	14176696
Y	14176698	14177936
Y	14177938	14177938
Y	14177940	14177948
Y	14183452	14183474
Y	14183476	14183479
Y	14183481	14183985
Y	14183987	14183987
Y	14184599	14184599
Y	14184602	14185482
Y	14185484	14185485
Y	14186094	14186094
Y	14186098	14186870
Y	14186875	14186876
Y	14188202	14190172
Y	14190177	14190178
Y	14190182	14190182
Y	14190188	14190188
Y	14190190	14190194
Y	14190205	14190205
Y	14190208	14190209
Y	14190219	14190224
Y	14190226	14191216
Y	14191218	14191224
Y	14191998	14194729
Y	14196156	14198139
Y	14198930	14198930
Y	14198933	14198933
Y	14198935	14200742
Y	14201445	14201446
Y	14201450	14202771
Y	14202773	14203102
Y	14203104	14203110
Y	14205226	14208360
Y	14209041	14209867
Y	14210392	14210392
Y	14210394	14210898
Y	14210900	14210901
Y	14211309	14211311
Y	14211313	14211924
Y	14212679	14212683
Y	14212685	14213240
Y	14213656	14214424
Y	14215072	14216557
Y	14216563	14216563
Y	14216988	14217643
Y	14218765	14218770
Y	14218773	14219165
Y	14219702	14219702
Y	14219704	14219728
Y	14219730	14219731
Y	14219733	14219735
Y	14219738	14220798
Y	14220800	14220800
Y	14220802	14220803
Y	14220994	14220995
Y	14220997	14222612
Y	14222614	14222614
Y	14223607	14223611
Y	14223615	14224091
Y	14224499	14224501
Y	14224503	14226390
Y	14226392	14226393
Y	14226399	14226399
Y	14226401	14226401
Y	14226406	14226406
Y	14226635	14226635
Y	14226637	14227359
Y	14227372	14227372
Y	14229185	14232461
Y	14232466	14232490
Y	14232492	14232492
Y	14233689	14234357
Y	14235024	14235775
Y	14235777	14235779
Y	14236024	14236026
Y	14236028	14236042
Y	14236044	14236046
Y	14236048	14236651
Y	14237303	14237303
Y	14237307	14237309
Y	14237311	14237868
Y	14237871	14237871
Y	14240358	14242500
Y	14242765	14243875
Y	14244354	14245059
Y	14245307	14246691
Y	14246693	14246693
Y	14246695	14246702
Y	14246708	14246709
Y	14246711	14246711
Y	14246713	14246713
Y	14247628	14249100
Y	14249493	14250059
Y	14250063	14250063
Y	14251842	14251842
Y	14251850	14252146
Y	14252148	14252162
Y	14252164	14252168
Y	14252170	14252172
Y	14252174	14252174
Y	14252181	14252181
Y	14252183	14252183
Y	14253410	14253754
Y	14254089	14254417
Y	14254419	14254419
Y	14254421	14254421
Y	14254427	14254427
Y	14254429	14254429
Y	14261723	14261750
Y	14261752	14261768
Y	14261770	14263400
Y	14263907	14263909
Y	14263911	14265453
Y	14265456	14265463
Y	14265465	14265465
Y	14265857	14266292
Y	14274815	14275864
Y	14276421	14276423
Y	14276425	14277040
Y	14277354	14277782
Y	14277784	14277786
Y	14277788	14277788
Y	14281264	14282397
Y	14282400	14282400
Y	14282614	14282615
Y	14282617	14282624
Y	14282626	14283045
Y	14283048	14283122
Y	14283996	14283997
Y	14284000	14286783
Y	14286785	14286908
Y	14286911	14286911
Y	14286914	14286918
Y	14286923	14286925
Y	14286927	14286927
Y	14286929	14286946
Y	14286949	14286950
Y	14286952	14286956
Y	14286958	14289039
Y	14292750	14294089
Y	14294092	14294148
Y	14294228	14294228
Y	14294231	14294938
Y	14295320	14296296
Y	14296298	14296298
Y	14296300	14296302
Y	14296304	14296304
Y	14297369	14297749
Y	14297752	14297752
Y	14297757	14297757
Y	14298057	14298601
Y	14298937	14299710
Y	14309486	14310262
Y	14310421	14310422
Y	14310424	14311429
Y	14311431	14311445
Y	14311447	14311448
Y	14311450	14311450
Y	14312218	14312766
Y	14312768	14312770
Y	14312884	14312884
Y	14312893	14313561
Y	14313563	14313563
Y	14313565	14313569
Y	14313571	14313576
Y	14313578	14313580
Y	14313582	14313587
Y	14313589	14316184
Y	14316186	14316303
Y	14316306	14316309
Y	14316313	14316316
Y	14316318	14316318
Y	14316342	14316342
Y	14316344	14316348
Y	14316351	14316353
Y	14316356	14316357
Y	14316369	14316370
Y	14316374	14316374
Y	14316376	14317330
Y	14317738	14317738
Y	14317740	14319276
Y	14319830	14319835
Y	14319837	14319842
Y	14319844	14324045
Y	14324047	14324072
Y	14325574	14326591
Y	14326604	14326604
Y	14326675	14326675
Y	14326677	14326677
Y	14326679	14327312
Y	14327314	14327314
Y	14327473	14327478
Y	14327480	14327480
Y	14327482	14327486
Y	14327488	14327492
Y	14327494	14328070
Y	14328072	14328076
Y	14328078	14328087
Y	14328090	14328090
Y	14328267	14328267
Y	14328270	14330842
Y	14331046	14331046
Y	14331048	14331050
Y	14331052	14331156
Y	14331159	14331162
Y	14331165	14331680
Y	14332134	14332594
Y	14332977	14339031
Y	14339372	14339372
Y	14339378	14341244
Y	14342011	14343842
Y	14343844	14343844
Y	14345055	14348531
Y	14348534	14348534
Y	14348538	14348538
Y	14348598	14351935
Y	14353310	14353311
Y	14353313	14354298
Y	14354300	14354367
Y	14354369	14354370
Y	14354375	14354391
Y	14354844	14354845
Y	14354847	14354848
Y	14354853	14355571
Y	14355905	14356345
Y	14356347	14356359
Y	14359253	14362557
Y	14362559	14362565
Y	14362567	14362568
Y	14363473	14363473
Y	14363475	14364040
Y	14364097	14364671
Y	14364782	14364782
Y	14364791	14364793
Y	14364799	14366301
Y	14366303	14366306
Y	14366308	14366313
Y	14366315	14366317
Y	14372645	14373437
Y	14373439	14373440
Y	14373442	14373443
Y	14373445	14374860
Y	14374862	14374875
Y	14374877	14374879
Y	14375654	14375654
Y	14375656	14375658
Y	14375661	14377518
Y	14378344	14379092
Y	14380382	14380845
Y	14387894	14388574
Y	14388633	14388636
Y	14388638	14390487
Y	14391592	14392846
Y	14392848	14392851
Y	14392854	14392855
Y	14392887	14393981
Y	14393985	14393985
Y	14394356	14396301
Y	14396303	14396303
Y	14396308	14396308
Y	14396782	14397550
Y	14397552	14397553
Y	14397814	14400277
Y	14400283	14400283
Y	14401106	14401106
Y	14401109	14401783
Y	14409202	14409203
Y	14409205	14409682
Y	14410662	14410663
Y	14410665	14412263
Y	14412265	14412265
Y	14412500	14412501
Y	14412504	14412504
Y	14412507	14412746
Y	14412749	14412750
Y	14412752	14412752
Y	14413083	14413085
Y	14413087	14413233
Y	14413235	14415561
Y	14415697	14415698
Y	14415702	14416042
Y	14416177	14416179
Y	14416184	14416184
Y	14416188	14416211
Y	14416218	14416560
Y	14416563	14416563
Y	14416570	14416570
Y	14416685	14416688
Y	14416693	14416693
Y	14416695	14416695
Y	14416703	14416703
Y	14416712	14416712
Y	14416719	14417258
Y	14417260	14417260
Y	14418039	14418123
Y	14427598	14429405
Y	14429449	14430368
Y	14430370	14430374
Y	14430376	14430376
Y	14430806	14431190
Y	14442116	14442116
Y	14442118	14444076
Y	14448415	14450072
Y	14450074	14450074
Y	14450549	14451085
Y	14452611	14454673
Y	14454675	14454677
Y	14455181	14456186
Y	14458415	14458580
Y	14458582	14458583
Y	14458585	14458986
Y	14460044	14460982
Y	14461490	14461490
Y	14461492	14461500
Y	14461502	14462548
Y	14462555	14462556
Y	14462837	14463286
Y	14463288	14463290
Y	14463292	14463360
Y	14463374	14463374
Y	14465465	14465472
Y	14465474	14466617
Y	14467629	14467629
Y	14467632	14467640
Y	14467647	14467649
Y	14467653	14467653
Y	14467656	14467661
Y	14467663	14469514
Y	14469874	14469875
Y	14469879	14471408
Y	14471815	14471815
Y	14471821	14471822
Y	14471824	14473048
Y	14473050	14473051
Y	14473053	14473054
Y	14473056	14473056
Y	14473058	14473058
Y	14473599	14475174
Y	14475176	14475176
Y	14482628	14483473
Y	14483810	14483814
Y	14483819	14483819
Y	14483821	14484470
Y	14486346	14487209
Y	14487718	14487719
Y	14487721	14488217
Y	14488220	14488220
Y	14488586	14489338
Y	14489340	14489342
Y	14489344	14489344
Y	14489963	14490514
Y	14491347	14492409
Y	14492411	14492412
Y	14493844	14493845
Y	14493847	14495304
Y	14495306	14495306
Y	14495309	14495309
Y	14495902	14495902
Y	14495904	14496438
Y	14497150	14498086
Y	14498105	14498112
Y	14498117	14498121
Y	14498123	14498124
Y	14498152	14498152
Y	14498162	14500083
Y	14500275	14501152
Y	14501779	14502707
Y	14503608	14504711
Y	14504713	14504716
Y	14506001	14506001
Y	14506005	14506660
Y	14506662	14506663
Y	14506993	14507674
Y	14508791	14509824
Y	14509827	14509828
Y	14510628	14510628
Y	14510630	14510631
Y	14510633	14511033
Y	14511036	14511041
Y	14511043	14511043
Y	14511050	14511050
Y	14511394	14511394
Y	14511402	14511402
Y	14511406	14511406
Y	14511408	14511409
Y	14511411	14511411
Y	14511450	14512155
Y	14512547	14512547
Y	14512552	14513211
Y	14515929	14516900
Y	14516902	14516902
Y	14517411	14520659
Y	14520661	14520661
Y	14521086	14521897
Y	14521899	14521899
Y	14521901	14521909
Y	14522117	14522117
Y	14522120	14523132
Y	14523923	14525016
Y	14525161	14526095
Y	14526097	14526104
Y	14526886	14526887
Y	14526889	14528401
Y	14529225	14529249
Y	14529257	14530567
Y	14530572	14530572
Y	14530939	14532742
Y	14532806	14532808
Y	14532812	14532813
Y	14532815	14533045
Y	14533047	14533049
Y	14533051	14534216
Y	14534218	14534226
Y	14534877	14535898
Y	14535900	14535900
Y	14535904	14535905
Y	14535907	14535908
Y	14535913	14535929
Y	14536568	14537856
Y	14537858	14537859
Y	14538007	14538042
Y	14538044	14538759
Y	14538940	14539567
Y	14540685	14543633
Y	14545137	14545616
Y	14545620	14545620
Y	14545804	14546464
Y	14546508	14548979
Y	14548981	14548983
Y	14549301	14551346
Y	14551527	14551527
Y	14551533	14552509
Y	14552513	14552513
Y	14552516	14552520
Y	14552529	14552529
Y	14552550	14552550
Y	14552552	14552559
Y	14552561	14555214
Y	14555799	14555799
Y	14555801	14555801
Y	14555803	14557179
Y	14557181	14557181
Y	14557253	14557433
Y	14557436	14557443
Y	14558177	14559018
Y	14559020	14559020
Y	14559088	14559088
Y	14559105	14559106
Y	14559110	14559110
Y	14562326	14562344
Y	14562346	14562347
Y	14562349	14562349
Y	14562352	14562360
Y	14562370	14562833
Y	14566607	14566607
Y	14566611	14567066
Y	14567447	14568918
Y	14570058	14570720
Y	14570722	14570722
Y	14570724	14570729
Y	14570731	14570731
Y	14570734	14570737
Y	14571385	14572162
Y	14572420	14574005
Y	14576027	14576051
Y	14576053	14576927
Y	14576929	14576929
Y	14577373	14579454
Y	14579918	14580702
Y	14580704	14580705
Y	14590562	14590928
Y	14590930	14590931
Y	14590933	14590933
Y	14590936	14590936
Y	14590938	14590938
Y	14590941	14590941
Y	14591172	14591998
Y	14593046	14593046
Y	14593048	14594136
Y	14594138	14594138
Y	14594140	14594145
Y	14594147	14594148
Y	14596257	14597499
Y	14597807	14598419
Y	14598421	14598427
Y	14598747	14603607
Y	14603973	14603973
Y	14603976	14603977
Y	14603979	14605296
Y	14606550	14607688
Y	14608714	14609191
Y	14609196	14609196
Y	14609846	14609846
Y	14609848	14610178
Y	14610183	14610183
Y	14610936	14612223
Y	14612782	14612782
Y	14612785	14613457
Y	14613460	14613561
Y	14613563	14613563
Y	14613568	14613568
Y	14613650	14613650
Y	14613652	14614113
Y	14614115	14614115
Y	14614944	14615840
Y	14616126	14616685
Y	14617890	14617890
Y	14617892	14620060
Y	14620062	14620062
Y	14622080	14622080
Y	14622082	14622623
Y	14623138	14623384
Y	14623533	14624088
Y	14626290	14627153
Y	14627335	14629039
Y	14629321	14630406
Y	14630410	14630410
Y	14636257	14636260
Y	14636263	14636265
Y	14636267	14639063
Y	14639065	14642804
Y	14642947	14643743
Y	14643745	14643745
Y	14643889	14644953
Y	14645104	14646845
Y	14646847	14646935
Y	14646937	14650558
Y	14651211	14651211
Y	14651214	14651216
Y	14651218	14651219
Y	14651221	14652187
Y	14652189	14652192
Y	14652195	14652195
Y	14652198	14652198
Y	14652520	14652520
Y	14652522	14656178
Y	14656180	14657777
Y	14657779	14658015
Y	14658017	14658018
Y	14658021	14658023
Y	14658027	14658064
Y	14658067	14658067
Y	14658091	14658092
Y	14658105	14658105
Y	14658371	14658372
Y	14658375	14660365
Y	14660367	14660367
Y	14660370	14660371
Y	14662458	14667670
Y	14667672	14667675
Y	14691823	14691831
Y	14691833	14692302
Y	14697161	14697161
Y	14697163	14698229
Y	14698451	14698453
Y	14698455	14698477
Y	14698479	14698481
Y	14698483	14698484
Y	14698486	14698487
Y	14698489	14698490
Y	14698492	14699242
Y	14699244	14699248
Y	14702591	14702592
Y	14702594	14702989
Y	14702991	14702993
Y	14702998	14703001
Y	14703003	14703004
Y	14704832	14704832
Y	14704834	14704835
Y	14704837	14704837
Y	14704842	14705146
Y	14705148	14705148
Y	14705150	14705151
Y	14705153	14705153
Y	14705156	14705156
Y	14705641	14705645
Y	14705647	14705648
Y	14705652	14705661
Y	14705664	14705962
Y	14706382	14706990
Y	14706993	14706994
Y	14710812	14711206
Y	14720494	14721456
Y	14722060	14722596
Y	14723140	14723140
Y	14723144	14723738
Y	14727434	14727434
Y	14727436	14727436
Y	14727444	14727444
Y	14727454	14728644
Y	14728881	14729857
Y	14730223	14732661
Y	14744670	14744670
Y	14744674	14744783
Y	14744785	14744785
Y	14745009	14745009
Y	14745017	14746761
Y	14746764	14746765
Y	14750833	14750833
Y	14750835	14750837
Y	14750839	14750840
Y	14750842	14750852
Y	14750854	14751198
Y	14751585	14752796
Y	14761705	14762253
Y	14762740	14763188
Y	14770245	14770245
Y	14770247	14771784
Y	14772012	14772875
Y	14772877	14772877
Y	14773074	14773079
Y	14773081	14774163
Y	14774165	14774169
Y	14774171	14774174
Y	14774177	14774184
Y	14774188	14774191
Y	14774197	14774197
Y	14774202	14774205
Y	14774207	14774207
Y	14774209	14774209
Y	14774211	14774213
Y	14774215	14774215
Y	14774217	14774217
Y	14774219	14774219
Y	14774222	14774281
Y	14774287	14775874
Y	14776033	14776033
Y	14776036	14776877
Y	14777070	14777417
Y	14777419	14777420
Y	14777422	14777425
Y	14777428	14777436
Y	14777688	14778111
Y	14790942	14792630
Y	14800375	14802727
Y	14802729	14802729
Y	14803586	14805350
Y	14805353	14805367
Y	14805369	14805369
Y	14810557	14810559
Y	14810561	14811052
Y	14813013	14813013
Y	14813017	14813019
Y	14813021	14814754
Y	14814757	14814757
Y	14817857	14817857
Y	14817862	14819228
Y	14819231	14819231
Y	14819234	14819234
Y	14819303	14819841
Y	14820123	14820123
Y	14820125	14822388
Y	14822390	14822391
Y	14822396	14822397
Y	14822399	14822402
Y	14829467	14829469
Y	14829471	14830595
Y	14830761	14830761
Y	14830764	14831827
Y	14831829	14831863
Y	14831866	14831871
Y	14831873	14831876
Y	14832348	14833211
Y	14833213	14834956
Y	14834958	14834994
Y	14834996	14834999
Y	14835001	14835004
Y	14835011	14835012
Y	14835399	14836225
Y	14836512	14839822
Y	14845766	14846698
Y	14846700	14846702
Y	14846707	14846709
Y	14847052	14847052
Y	14847058	14847060
Y	14847062	14847063
Y	14847066	14850591
Y	14850593	14850595
Y	14850597	14850598
Y	14850657	14850660
Y	14850664	14854254
Y	14855493	14856163
Y	14856168	14856168
Y	14868455	14868458
Y	14868460	14876219
Y	14876447	14877003
Y	14877005	14877005
Y	14880804	14881336
Y	14882397	14884147
Y	14884686	14884723
Y	14884732	14884733
Y	14884735	14886255
Y	14886259	14886259
Y	14886263	14886263
Y	14886322	14886322
Y	14886392	14886399
Y	14886401	14886419
Y	14886432	14887814
Y	14887816	14887862
Y	14887867	14887869
Y	14888281	14893137
Y	14893139	14893142
Y	14895770	14896785
Y	14897657	14897661
Y	14897663	14900531
Y	14900533	14900533
Y	14900535	14900536
Y	14900538	14900552
Y	14900908	14900908
Y	14900911	14900915
Y	14900919	14900923
Y	14900932	14902750
Y	14902755	14902768
Y	14903075	14905426
Y	14912437	14912758
Y	14912760	14912765
Y	14913052	14914662
Y	14914664	14914671
Y	14914673	14914696
Y	14914866	14914868
Y	14914870	14916004
Y	14916008	14916008
Y	14918172	14918173
Y	14918175	14918176
Y	14918180	14918385
Y	14918387	14918389
Y	14918391	14918391
Y	14920265	14924001
Y	14924003	14925766
Y	14926443	14926488
Y	14926490	14926492
Y	14926496	14927166
Y	14927692	14929066
Y	14929068	14929071
Y	14929073	14930933
Y	14930935	14930936
Y	14930940	14930940
Y	14930942	14930942
Y	14930957	14930957
Y	14931130	14931238
Y	14931973	14931973
Y	14931975	14932876
Y	14938371	14938371
Y	14938373	14938373
Y	14938375	14938849
Y	14940633	14941067
Y	14944374	14944679
Y	14944681	14944681
Y	14944683	14944688
Y	14944862	14946172
Y	14946174	14946176
Y	14946680	14948666
Y	14949715	14953390
Y	14953656	14957646
Y	14957648	14957648
Y	14957650	14957650
Y	14957837	14957837
Y	14957839	14959537
Y	14965558	14965558
Y	14965560	14966419
Y	14966421	14966421
Y	14966513	14970335
Y	14970337	14970342
Y	14970345	14970346
Y	14970930	14973098
Y	14974094	14974094
Y	14974096	14974108
Y	14974110	14974682
Y	14974684	14974685
Y	14974868	14976495
Y	14978187	14979590
Y	14980264	14980719
Y	14982025	14983343
Y	14984043	14984555
Y	14984559	14984560
Y	14985247	14986120
Y	14986123	14986123
Y	14986973	14988730
Y	14991368	14992119
Y	14999103	14999104
Y	14999106	14999781
Y	15000392	15000392
Y	15000394	15001340
Y	15001343	15001348
Y	15001750	15001933
Y	15001943	15001944
Y	15001946	15001946
Y	15001961	15001989
Y	15002007	15002007
Y	15002127	15002174
Y	15002176	15002603
Y	15013300	15014013
Y	15014015	15014015
Y	15014473	15014474
Y	15014476	15020631
Y	15020643	15020643
Y	15020845	15025193
Y	15025195	15025198
Y	15025335	15025337
Y	15025339	15025354
Y	15025356	15025364
Y	15025366	15034438
Y	15038578	15038579
Y	15038581	15040804
Y	15040806	15040806
Y	15041129	15041129
Y	15041131	15041140
Y	15041142	15044084
Y	15044086	15044086
Y	15045729	15045730
Y	15045733	15045733
Y	15045736	15047392
Y	15048057	15048057
Y	15048061	15048948
Y	15048950	15048950
Y	15050097	15050100
Y	15050102	15050593
Y	15052223	15054841
Y	15056340	15056346
Y	15056348	15057098
Y	15057350	15057350
Y	15057354	15057382
Y	15057384	15057384
Y	15057386	15057391
Y	15057393	15057657
Y	15057659	15057675
Y	15057685	15057685
Y	15057695	15057697
Y	15057881	15057888
Y	15057904	15057906
Y	15057908	15057908
Y	15058508	15059754
Y	15059759	15059771
Y	15059776	15059779
Y	15059783	15059800
Y	15059805	15059805
Y	15059808	15059812
Y	15059819	15059819
Y	15059821	15059821
Y	15059823	15059823
Y	15059825	15059825
Y	15059864	15059864
Y	15059866	15059873
Y	15059875	15059877
Y	15059938	15060313
Y	15060316	15060318
Y	15060320	15060322
Y	15060324	15060324
Y	15060326	15060326
Y	15061084	15061630
Y	15061633	15061634
Y	15062475	15062479
Y	15062481	15063053
Y	15063686	15063689
Y	15063691	15064202
Y	15064205	15064205
Y	15070907	15070907
Y	15070909	15071417
Y	15071421	15071424
Y	15075329	15075846
Y	15075848	15075848
Y	15075850	15075854
Y	15077129	15078077
Y	15078079	15078083
Y	15078085	15078085
Y	15078087	15078089
Y	15082244	15082249
Y	15082258	15082264
Y	15082268	15082270
Y	15082279	15083018
Y	15084863	15087981
Y	15087983	15087984
Y	15088237	15088237
Y	15088240	15088240
Y	15088242	15088608
Y	15088610	15089238
Y	15092834	15092835
Y	15092837	15093434
Y	15096204	15097236
Y	15097238	15097238
Y	15122288	15122288
Y	15122292	15122700
Y	15123564	15123576
Y	15123582	15123806
Y	15139161	15139167
Y	15139169	15140801
Y	15140812	15140813
Y	15154455	15154455
Y	15154459	15154815
Y	15154820	15154820
Y	15154823	15154823
Y	15154825	15154825
Y	15160867	15161501
Y	15161505	15161509
Y	15181658	15182190
Y	15189765	15190043
Y	15190045	15190066
Y	15192090	15192612
Y	15192614	15192615
Y	15192742	15192744
Y	15192753	15193016
Y	15193020	15193020
Y	15193022	15193030
Y	15195513	15195513
Y	15195515	15196336
Y	15206309	15206310
Y	15206312	15206312
Y	15206314	15209242
Y	15209245	15209249
Y	15219189	15219190
Y	15219193	15220110
Y	15239857	15240728
Y	15240730	15240731
Y	15240735	15241597
Y	15242007	15242095
Y	15250058	15250687
Y	15250692	15250692
Y	15250694	15250699
Y	15250701	15250878
Y	15250880	15251648
Y	15253035	15253486
Y	15253488	15253488
Y	15255907	15256449
Y	15256451	15256453
Y	15257827	15257828
Y	15257830	15257830
Y	15257841	15258343
Y	15262402	15262417
Y	15262419	15262430
Y	15262448	15262448
Y	15262453	15262488
Y	15262495	15264729
Y	15264733	15264742
Y	15264744	15268818
Y	15268820	15268824
Y	15268826	15268828
Y	15268830	15268830
Y	15268960	15268961
Y	15268963	15270854
Y	15270857	15270859
Y	15270861	15270868
Y	15270879	15270879
Y	15271120	15271122
Y	15271131	15271179
Y	15271575	15274965
Y	15274967	15274968
Y	15275751	15276237
Y	15276239	15276242
Y	15276244	15276244
Y	15276962	15278530
Y	15302835	15303443
Y	15306554	15306555
Y	15306558	15307012
Y	15311332	15311788
Y	15311791	15311796
Y	15314038	15315334
Y	15315336	15315336
Y	15315338	15315344
Y	15315346	15315354
Y	15315356	15315358
Y	15315360	15315362
Y	15315364	15315395
Y	15315397	15315481
Y	15315483	15315484
Y	15315486	15317499
Y	15317501	15317504
Y	15317508	15318089
Y	15318093	15318094
Y	15318097	15318098
Y	15318101	15318109
Y	15318142	15319319
Y	15319321	15319321
Y	15327310	15327310
Y	15327312	15327315
Y	15327317	15327850
Y	15342026	15342027
Y	15342029	15343432
Y	15343434	15343435
Y	15343437	15343440
Y	15343629	15343992
Y	15343994	15344000
Y	15344835	15345434
Y	15356975	15358787
Y	15358792	15359377
Y	15359454	15361931
Y	15361934	15361937
Y	15361989	15361992
Y	15361997	15361997
Y	15361999	15362015
Y	15362017	15363931
Y	15363989	15363990
Y	15363992	15364654
Y	15364656	15364656
Y	15364658	15364658
Y	15371109	15371115
Y	15371118	15371120
Y	15371122	15374659
Y	15374670	15374672
Y	15374678	15374678
Y	15374686	15374686
Y	15374702	15374702
Y	15374704	15374708
Y	15374710	15374712
Y	15374745	15375918
Y	15381788	15381791
Y	15381793	15382166
Y	15382169	15382169
Y	15382849	15382857
Y	15382859	15382864
Y	15382866	15382890
Y	15382892	15383382
Y	15383385	15383385
Y	15384214	15384215
Y	15384219	15385547
Y	15385549	15385703
Y	15386979	15387939
Y	15388826	15389400
Y	15398324	15398324
Y	15398326	15399519
Y	15399522	15399522
Y	15409147	15410473
Y	15410484	15410484
Y	15410635	15410660
Y	15410668	15411236
Y	15411581	15412264
Y	15412268	15412268
Y	15412270	15412270
Y	15412482	15412734
Y	15412736	15412743
Y	15412745	15412747
Y	15412749	15412754
Y	15412762	15412763
Y	15413074	15414307
Y	15414311	15414313
Y	15414452	15414454
Y	15414456	15414458
Y	15414460	15414464
Y	15414472	15414472
Y	15414480	15414480
Y	15414482	15415779
Y	15416697	15419187
Y	15419189	15419189
Y	15421472	15421893
Y	15433815	15433815
Y	15433819	15433819
Y	15433821	15434196
Y	15434198	15434199
Y	15434525	15434994
Y	15435271	15436010
Y	15436128	15436128
Y	15436130	15436130
Y	15436133	15436135
Y	15436138	15436138
Y	15436140	15436144
Y	15436147	15439880
Y	15439883	15439895
Y	15439905	15439907
Y	15439910	15439921
Y	15439948	15439958
Y	15439960	15439962
Y	15439964	15439966
Y	15439968	15439968
Y	15439970	15439974
Y	15439977	15439977
Y	15439979	15442179
Y	15447129	15448611
Y	15448617	15448617
Y	15448621	15448624
Y	15448626	15448626
Y	15459620	15460047
Y	15460271	15460674
Y	15462371	15462516
Y	15462518	15462520
Y	15462523	15462523
Y	15462822	15462822
Y	15462825	15463369
Y	15463371	15463376
Y	15463378	15463381
Y	15466659	15466659
Y	15466661	15466661
Y	15466665	15468235
Y	15468237	15468237
Y	15468516	15474911
Y	15475295	15476301
Y	15476526	15476528
Y	15476531	15479932
Y	15479944	15479961
Y	15479964	15479966
Y	15480959	15481324
Y	15481326	15481327
Y	15481332	15481337
Y	15481339	15482708
Y	15482712	15482712
Y	15485390	15485793
Y	15485795	15485804
Y	15486223	15486473
Y	15486484	15486484
Y	15486486	15486486
Y	15486488	15486490
Y	15486495	15486495
Y	15490027	15490027
Y	15490030	15490031
Y	15490035	15490511
Y	15497618	15497964
Y	15497968	15497969
Y	15497974	15498005
Y	15498269	15498269
Y	15498272	15498569
Y	15498879	15499477
Y	15499479	15499483
Y	15499684	15499685
Y	15499687	15500266
Y	15500269	15500271
Y	15502458	15503285
Y	15503294	15503296
Y	15503421	15504830
Y	15504833	15504833
Y	15505055	15507782
Y	15507784	15507961
Y	15507963	15507966
Y	15508165	15510315
Y	15511462	15511573
Y	15512586	15515052
Y	15515850	15515850
Y	15515854	15515854
Y	15515856	15515908
Y	15515920	15515922
Y	15515925	15515925
Y	15516077	15516081
Y	15516083	15516084
Y	15516086	15516086
Y	15516094	15516094
Y	15516097	15516098
Y	15516105	15516637
Y	15517518	15518622
Y	15518771	15521581
Y	15521583	15521583
Y	15522030	15522030
Y	15522032	15523519
Y	15523865	15523866
Y	15523870	15523870
Y	15523875	15524920
Y	15525756	15525761
Y	15525763	15527104
Y	15527107	15527107
Y	15530396	15530896
Y	15530898	15530900
Y	15530902	15530905
Y	15533767	15534616
Y	15534618	15534618
Y	15534982	15534982
Y	15534985	15536200
Y	15537237	15537810
Y	15537812	15537813
Y	15537815	15537816
Y	15546963	15547764
Y	15547767	15547767
Y	15554275	15555387
Y	15555391	15555391
Y	15555394	15555395
Y	15559582	15559582
Y	15559584	15559588
Y	15559591	15559591
Y	15559593	15560035
Y	15560478	15562260
Y	15562262	15562269
Y	15567074	15567075
Y	15567077	15567077
Y	15567079	15567616
Y	15568473	15569146
Y	15571075	15572285
Y	15572288	15572288
Y	15572720	15574165
Y	15575360	15575360
Y	15575363	15575365
Y	15575367	15575367
Y	15575369	15576156
Y	15577198	15581084
Y	15581086	15581127
Y	15581286	15581288
Y	15581306	15584019
Y	15584022	15584022
Y	15584523	15584527
Y	15584529	15585720
Y	15585722	15585722
Y	15586726	15586726
Y	15586728	15589022
Y	15589025	15589027
Y	15589286	15592929
Y	15593605	15593605
Y	15593610	15593611
Y	15593613	15595090
Y	15595092	15595129
Y	15602570	15602855
Y	15602857	15602857
Y	15602871	15602872
Y	15602881	15602881
Y	15602884	15602884
Y	15602890	15602891
Y	15602894	15602896
Y	15602899	15602899
Y	15602928	15605130
Y	15605851	15605855
Y	15605858	15606345
Y	15606347	15606347
Y	15607316	15607855
Y	15608496	15608496
Y	15608502	15609195
Y	15612531	15612855
Y	15612858	15612865
Y	15621116	15621116
Y	15621121	15621138
Y	15621140	15621940
Y	15633900	15635383
Y	15659328	15660192
Y	15660194	15661461
Y	15661464	15661464
Y	15664155	15664850
Y	15664852	15664857
Y	15680106	15680530
Y	15680532	15680541
Y	15694186	15694186
Y	15694189	15694714
Y	15695165	15696509
Y	15697102	15697762
Y	15701194	15701662
Y	15701664	15701670
Y	15701672	15701708
Y	15701710	15701712
Y	15701738	15701738
Y	15701742	15702084
Y	15702086	15702087
Y	15702092	15702092
Y	15703636	15705004
Y	15705006	15705008
Y	15716185	15716409
Y	15716411	15716412
Y	15731390	15731393
Y	15731395	15731395
Y	15731399	15731400
Y	15731403	15731403
Y	15731405	15731408
Y	15731411	15731415
Y	15731417	15731417
Y	15731419	15732086
Y	15734602	15734605
Y	15734608	15734608
Y	15734610	15734611
Y	15734613	15734615
Y	15734620	15734912
Y	15734914	15734914
Y	15735737	15735737
Y	15735741	15736346
Y	15749341	15749341
Y	15749343	15753881
Y	15756600	15758499
Y	15758501	15758502
Y	15758504	15758514
Y	15758516	15758524
Y	15764414	15764948
Y	15764950	15764950
Y	15783938	15783940
Y	15783942	15784257
Y	15784262	15784265
Y	15800598	15801217
Y	15801876	15803212
Y	15809162	15809163
Y	15809165	15811059
Y	15811061	15811065
Y	15811401	15811401
Y	15811403	15815203
Y	15815374	15815374
Y	15815376	15815392
Y	15815394	15816612
Y	15816615	15819786
Y	15819788	15819788
Y	15819956	15819958
Y	15819971	15819971
Y	15819974	15821488
Y	15821490	15821490
Y	15821493	15821493
Y	15821497	15821536
Y	15821538	15821538
Y	15821540	15821554
Y	15821556	15821560
Y	15821562	15822394
Y	15825371	15831466
Y	15832569	15833925
Y	15833927	15833927
Y	15840194	15841682
Y	15842030	15843013
Y	15843017	15843017
Y	15843773	15844368
Y	15844850	15844853
Y	15844855	15845927
Y	15846526	15846529
Y	15846531	15848666
Y	15849005	15849843
Y	15849848	15849849
Y	15849851	15849856
Y	15849858	15849858
Y	15849860	15849866
Y	15849868	15851004
Y	15851008	15851013
Y	15851015	15851016
Y	15851025	15851028
Y	15851030	15851045
Y	15851049	15851053
Y	15851055	15851060
Y	15851062	15852627
Y	15858627	15858628
Y	15858631	15859012
Y	15859014	15859411
Y	15859413	15859413
Y	15859420	15859423
Y	15860183	15861677
Y	15861933	15862996
Y	15863341	15863341
Y	15863344	15863345
Y	15863348	15863348
Y	15863351	15863352
Y	15863354	15863354
Y	15863357	15863359
Y	15863361	15863363
Y	15863365	15863366
Y	15863369	15863379
Y	15863381	15865970
Y	15866323	15866326
Y	15866328	15866370
Y	15866372	15866373
Y	15866377	15866380
Y	15866383	15866384
Y	15866386	15866391
Y	15866393	15869179
Y	15869183	15869183
Y	15869185	15869186
Y	15869188	15869188
Y	15869194	15869194
Y	15869338	15869338
Y	15869341	15869345
Y	15869347	15869347
Y	15869353	15869353
Y	15869356	15870263
Y	15870777	15870778
Y	15870781	15870781
Y	15870783	15870795
Y	15870797	15871375
Y	15871881	15873337
Y	15873672	15874156
Y	15874161	15874162
Y	15874779	15874781
Y	15874783	15876245
Y	15876253	15876255
Y	15876258	15876286
Y	15876288	15876289
Y	15876295	15876296
Y	15876453	15876453
Y	15876456	15876456
Y	15876458	15876467
Y	15876469	15876471
Y	15876473	15876484
Y	15876512	15876512
Y	15876514	15879664
Y	15879670	15879674
Y	15879676	15879677
Y	15879679	15879679
Y	15879681	15879691
Y	15879693	15879699
Y	15879703	15879705
Y	15879717	15879717
Y	15879720	15879721
Y	15879724	15881811
Y	15881816	15881816
Y	15881818	15881818
Y	15882015	15882016
Y	15882018	15882099
Y	15882101	15882554
Y	15894766	15895235
Y	15895237	15895237
Y	15895242	15895242
Y	15895244	15898739
Y	15898848	15898849
Y	15898851	15902015
Y	15902017	15902019
Y	15902123	15902123
Y	15902126	15903309
Y	15903311	15903320
Y	15903325	15903325
Y	15903572	15903855
Y	15903860	15903860
Y	15904249	15905740
Y	15906071	15906260
Y	15906714	15907905
Y	15908524	15908524
Y	15908533	15908535
Y	15908537	15908537
Y	15908539	15909156
Y	15909318	15909330
Y	15909830	15911229
Y	15911231	15911233
Y	15912269	15912271
Y	15912274	15916165
Y	15916169	15916169
Y	15916605	15916612
Y	15916614	15917489
Y	15924219	15924219
Y	15924221	15924221
Y	15924223	15924223
Y	15924225	15924229
Y	15924231	15927201
Y	15927207	15927207
Y	15927316	15927318
Y	15927320	15927320
Y	15927324	15927326
Y	15927328	15928191
Y	15928565	15930837
Y	15932440	15934211
Y	15934213	15934215
Y	15934464	15934466
Y	15934468	15936579
Y	15936581	15936581
Y	15936583	15936586
Y	15936588	15936594
Y	15936596	15936601
Y	15936604	15936706
Y	15937405	15937408
Y	15937410	15939050
Y	15939582	15940123
Y	15940201	15941197
Y	15941199	15941199
Y	15941482	15942775
Y	15942778	15942778
Y	15944407	15944407
Y	15944409	15944925
Y	15945103	15947403
Y	15947672	15950541
Y	15950543	15950547
Y	15955273	15955274
Y	15955276	15956898
Y	15956900	15956901
Y	15956903	15956903
Y	15956933	15956934
Y	15956936	15956937
Y	15956947	15956947
Y	15956949	15957479
Y	15957481	15957481
Y	15963995	15964489
Y	15964491	15964492
Y	15964839	15964839
Y	15964841	15964842
Y	15964845	15967541
Y	15967543	15967543
Y	15967546	15967546
Y	15967548	15967548
Y	15967555	15967559
Y	15967561	15967561
Y	15967563	15967563
Y	15967565	15967681
Y	15967684	15967684
Y	15967692	15967693
Y	15967695	15969837
Y	15969839	15969841
Y	15969843	15969844
Y	15969864	15969866
Y	15969959	15969974
Y	15969979	15969980
Y	15969983	15969984
Y	15969986	15969993
Y	15969995	15969997
Y	15969999	15969999
Y	15970001	15970001
Y	15970003	15971314
Y	15971316	15971330
Y	15971332	15971332
Y	15971836	15971836
Y	15971838	15971838
Y	15971845	15971846
Y	15971848	15971852
Y	15971854	15972107
Y	15972346	15972349
Y	15972353	15972353
Y	15972355	15985533
Y	15986812	15986813
Y	15986815	15986816
Y	15986818	15986825
Y	15986827	15987695
Y	15988236	15990216
Y	15990436	15990436
Y	15990438	15990441
Y	15990443	15994170
Y	15994172	15994172
Y	15994174	15994174
Y	15994185	15994189
Y	15994191	15994195
Y	15994295	15995184
Y	15995186	15995186
Y	15995188	15995188
Y	15996758	15996758
Y	15996760	15997286
Y	15997677	15999653
Y	16009770	16009905
Y	16009907	16009907
Y	16009910	16009910
Y	16009912	16009914
Y	16009919	16010104
Y	16010106	16010106
Y	16010181	16010630
Y	16010951	16011362
Y	16011367	16011367
Y	16011471	16011675
Y	16011683	16011685
Y	16011687	16011691
Y	16011697	16011845
Y	16012172	16012566
Y	16013580	16021232
Y	16021234	16021235
Y	16027213	16031357
Y	16031427	16032711
Y	16032713	16032713
Y	16033412	16034159
Y	16034161	16034164
Y	16034166	16034171
Y	16034173	16034187
Y	16034189	16034189
Y	16035517	16038142
Y	16038145	16038146
Y	16038148	16038148
Y	16038638	16040981
Y	16040985	16040989
Y	16040991	16040991
Y	16040994	16041853
Y	16042377	16042377
Y	16042379	16045207
Y	16046008	16046772
Y	16046774	16046774
Y	16047989	16048480
Y	16048482	16048482
Y	16049044	16050809
Y	16051407	16052349
Y	16052545	16054768
Y	16056227	16056227
Y	16056231	16056689
Y	16056869	16060360
Y	16060363	16060363
Y	16060965	16060966
Y	16060968	16061567
Y	16061569	16061569
Y	16062258	16063298
Y	16069802	16070155
Y	16070291	16075523
Y	16075525	16075529
Y	16075531	16075607
Y	16075616	16075616
Y	16075618	16075618
Y	16075621	16075622
Y	16075627	16075627
Y	16075629	16077012
Y	16077024	16077025
Y	16087006	16087006
Y	16087012	16087544
Y	16087549	16087549
Y	16087551	16087551
Y	16088193	16088639
Y	16089782	16090732
Y	16091666	16092397
Y	16093113	16093113
Y	16093115	16093118
Y	16093121	16095306
Y	16095563	16095564
Y	16095566	16095786
Y	16170614	16175232
Y	16175234	16175236
Y	16175381	16176225
Y	16176227	16176231
Y	16177232	16177731
Y	16177733	16177734
Y	16177935	16177936
Y	16177938	16178893
Y	16178895	16178895
Y	16182147	16182147
Y	16182149	16184263
Y	16184265	16184272
Y	16184595	16186181
Y	16186186	16186186
Y	16186189	16186189
Y	16186670	16187325
Y	16187327	16187327
Y	16187638	16189473
Y	16189659	16191293
Y	16191474	16191476
Y	16191479	16193793
Y	16193795	16193795
Y	16193797	16193797
Y	16194101	16195080
Y	16195413	16195414
Y	16195416	16200414
Y	16200654	16200655
Y	16200657	16200659
Y	16200661	16205746
Y	16205748	16205748
Y	16205756	16205757
Y	16211226	16211227
Y	16211229	16211237
Y	16211239	16212089
Y	16212092	16212092
Y	16212107	16212107
Y	16212373	16212385
Y	16212387	16212388
Y	16212390	16214215
Y	16217099	16217899
Y	16217903	16217905
Y	16217981	16218363
Y	16218368	16218377
Y	16218379	16218379
Y	16218381	16218381
Y	16218383	16218383
Y	16218937	16218938
Y	16218940	16220667
Y	16220669	16220672
Y	16220674	16220674
Y	16220676	16220677
Y	16220684	16220684
Y	16220931	16220932
Y	16220934	16222370
Y	16222372	16222375
Y	16224012	16225866
Y	16225869	16225869
Y	16225873	16225873
Y	16226485	16226490
Y	16226492	16227111
Y	16228140	16228141
Y	16228143	16228145
Y	16228147	16228149
Y	16228151	16228151
Y	16228153	16229071
Y	16230328	16230328
Y	16230333	16230333
Y	16230335	16230834
Y	16230836	16230836
Y	16231053	16232845
Y	16232849	16233468
Y	16233471	16233473
Y	16233826	16233826
Y	16233828	16234994
Y	16234996	16234998
Y	16235286	16237029
Y	16238155	16239077
Y	16239081	16239772
Y	16242005	16244792
Y	16244797	16244892
Y	16244896	16244896
Y	16246014	16247940
Y	16247942	16247942
Y	16248365	16250219
Y	16250841	16252507
Y	16252509	16252511
Y	16253017	16258438
Y	16258565	16259080
Y	16259082	16259082
Y	16259085	16259085
Y	16259089	16259093
Y	16259106	16259106
Y	16259242	16259245
Y	16259247	16259252
Y	16259254	16260342
Y	16260693	16264421
Y	16267450	16270191
Y	16270193	16270193
Y	16279681	16279681
Y	16279685	16282211
Y	16282214	16282214
Y	16282725	16285266
Y	16285272	16285272
Y	16285290	16285291
Y	16285456	16285457
Y	16285463	16288345
Y	16288946	16290764
Y	16290871	16292422
Y	16292432	16292435
Y	16292437	16292473
Y	16292475	16292475
Y	16292478	16292479
Y	16292811	16294038
Y	16294044	16294178
Y	16298604	16298604
Y	16298608	16298611
Y	16298613	16298617
Y	16298619	16301503
Y	16301729	16302215
Y	16302218	16302224
Y	16302226	16302231
Y	16302233	16302236
Y	16302430	16305411
Y	16305413	16305414
Y	16307194	16309020
Y	16309415	16312490
Y	16312827	16312973
Y	16313369	16313369
Y	16313372	16313372
Y	16313375	16316800
Y	16324127	16329202
Y	16329204	16329205
Y	16329207	16329210
Y	16329817	16330505
Y	16330862	16332725
Y	16333165	16334341
Y	16334343	16334344
Y	16334347	16334348
Y	16334591	16334591
Y	16334595	16336093
Y	16336657	16339388
Y	16339702	16340860
Y	16340863	16340869
Y	16342625	16344457
Y	16344459	16344459
Y	16345072	16345135
Y	16345142	16345766
Y	16345768	16345809
Y	16345811	16345820
Y	16345823	16345823
Y	16346133	16346133
Y	16346135	16346686
Y	16346689	16346689
Y	16347231	16351029
Y	16351034	16351034
Y	16351038	16351039
Y	16357438	16359722
Y	16360031	16362440
Y	16362617	16364008
Y	16364010	16364010
Y	16364141	16365146
Y	16365568	16369089
Y	16369091	16369092
Y	16369094	16369094
Y	16369642	16369753
Y	16369756	16370646
Y	16370649	16370796
Y	16370799	16370800
Y	16370802	16370802
Y	16370809	16370811
Y	16370813	16370818
Y	16370822	16371765
Y	16371769	16373099
Y	16373104	16373104
Y	16373234	16373234
Y	16373237	16376645
Y	16377306	16377307
Y	16377311	16378206
Y	16384788	16385996
Y	16387390	16390284
Y	16390789	16394241
Y	16394243	16394249
Y	16394255	16394255
Y	16394261	16394261
Y	16400033	16400033
Y	16400035	16405484
Y	16405486	16405489
Y	16405491	16405492
Y	16405495	16405504
Y	16405560	16405560
Y	16405614	16405614
Y	16405617	16406007
Y	16406009	16406009
Y	16406011	16406012
Y	16406014	16406017
Y	16406336	16406336
Y	16406340	16406340
Y	16406342	16406546
Y	16406549	16406552
Y	16406554	16406554
Y	16407161	16410068
Y	16412939	16412939
Y	16412941	16414281
Y	16414692	16417242
Y	16417578	16420987
Y	16420994	16420994
Y	16431429	16431973
Y	16432904	16434542
Y	16434545	16434557
Y	16434562	16434573
Y	16434578	16434578
Y	16434633	16434634
Y	16434636	16434636
Y	16434641	16435396
Y	16435399	16435400
Y	16435478	16435478
Y	16435480	16435480
Y	16435482	16435496
Y	16435498	16436042
Y	16436341	16436341
Y	16436343	16439280
Y	16439793	16439793
Y	16439795	16442430
Y	16443024	16443029
Y	16443031	16443034
Y	16443038	16443042
Y	16443044	16443044
Y	16443046	16447139
Y	16447142	16447144
Y	16447146	16447146
Y	16447206	16447210
Y	16448294	16450271
Y	16450273	16450277
Y	16450279	16450279
Y	16450394	16450395
Y	16450397	16450399
Y	16450401	16450402
Y	16450405	16450405
Y	16450407	16451666
Y	16451774	16452435
Y	16452437	16452439
Y	16452441	16452444
Y	16452446	16452446
Y	16452534	16452539
Y	16452541	16452545
Y	16452547	16452568
Y	16452570	16453012
Y	16453016	16453016
Y	16455762	16456097
Y	16456758	16457270
Y	16457272	16457277
Y	16458673	16458674
Y	16458679	16459453
Y	16459456	16459456
Y	16459458	16459458
Y	16459525	16459529
Y	16459531	16459531
Y	16459533	16462562
Y	16471722	16471723
Y	16471726	16471737
Y	16471739	16474754
Y	16475387	16476028
Y	16476032	16476033
Y	16476820	16478109
Y	16478111	16478112
Y	16478114	16478114
Y	16478236	16478237
Y	16478239	16478239
Y	16478242	16478781
Y	16478783	16478783
Y	16478788	16478788
Y	16479170	16479966
Y	16479968	16479968
Y	16481871	16482278
Y	16482280	16482280
Y	16482582	16484207
Y	16484210	16484210
Y	16484506	16486355
Y	16486357	16486357
Y	16486359	16486359
Y	16493477	16494373
Y	16494375	16494379
Y	16495396	16495397
Y	16495399	16496628
Y	16496630	16496630
Y	16496632	16496636
Y	16497038	16497038
Y	16497040	16498072
Y	16503794	16503794
Y	16503797	16505971
Y	16505984	16505985
Y	16506211	16506212
Y	16506215	16506217
Y	16506219	16506585
Y	16506587	16506587
Y	16508799	16508986
Y	16509008	16509008
Y	16509520	16509521
Y	16509523	16509523
Y	16509525	16509525
Y	16509529	16509555
Y	16509557	16509559
Y	16509562	16509572
Y	16509574	16509912
Y	16511900	16512905
Y	16512910	16512910
Y	16512913	16512915
Y	16512918	16512918
Y	16513254	16515518
Y	16516371	16518292
Y	16518294	16518295
Y	16518298	16518306
Y	16518308	16518309
Y	16518313	16518313
Y	16518328	16518846
Y	16518848	16518849
Y	16519517	16520044
Y	16520046	16520047
Y	16520377	16520378
Y	16520380	16522321
Y	16522324	16522328
Y	16522330	16522332
Y	16522343	16522344
Y	16522349	16522395
Y	16523287	16524864
Y	16524866	16524866
Y	16525373	16526470
Y	16526474	16526474
Y	16526476	16526484
Y	16526486	16526487
Y	16526706	16526728
Y	16526733	16527683
Y	16527685	16527685
Y	16527687	16527687
Y	16527689	16527690
Y	16527693	16527693
Y	16527745	16527745
Y	16527747	16528105
Y	16528108	16528109
Y	16528111	16528111
Y	16528564	16530033
Y	16530035	16530035
Y	16530300	16530802
Y	16531033	16531107
Y	16531111	16531111
Y	16531114	16531814
Y	16535351	16539715
Y	16541489	16541490
Y	16541492	16542296
Y	16542298	16542298
Y	16542576	16543464
Y	16543466	16543466
Y	16543904	16543906
Y	16543908	16543908
Y	16543910	16544499
Y	16544645	16544645
Y	16544648	16545231
Y	16545233	16545235
Y	16545237	16545237
Y	16545239	16545239
Y	16545425	16545433
Y	16545450	16545455
Y	16545457	16546725
Y	16546727	16546727
Y	16546734	16546734
Y	16547735	16547735
Y	16547737	16548287
Y	16548625	16549347
Y	16549995	16550467
Y	16550469	16550473
Y	16552640	16552640
Y	16552642	16553239
Y	16553411	16554870
Y	16554875	16554875
Y	16555539	16555539
Y	16555541	16559702
Y	16559966	16559971
Y	16559973	16562404
Y	16563488	16564070
Y	16565053	16565054
Y	16565056	16566021
Y	16566741	16566741
Y	16566743	16566743
Y	16566746	16566748
Y	16566753	16566757
Y	16566759	16566759
Y	16566761	16567182
Y	16567511	16567512
Y	16567517	16570293
Y	16570492	16572859
Y	16575450	16575454
Y	16575456	16577416
Y	16577657	16577657
Y	16577660	16581862
Y	16581864	16581867
Y	16583455	16583465
Y	16583467	16584047
Y	16584237	16586423
Y	16586433	16586433
Y	16586435	16586435
Y	16586610	16586610
Y	16586615	16586616
Y	16586618	16586621
Y	16586624	16587901
Y	16587905	16587905
Y	16588419	16589181
Y	16589367	16589367
Y	16589369	16589371
Y	16589375	16589954
Y	16589956	16589956
Y	16590239	16590620
Y	16590622	16590624
Y	16590626	16590630
Y	16590790	16590791
Y	16590793	16590892
Y	16590894	16592442
Y	16592444	16592444
Y	16592503	16592504
Y	16592506	16592509
Y	16592518	16592518
Y	16592526	16592526
Y	16592531	16593658
Y	16593661	16593661
Y	16594398	16594400
Y	16594403	16595911
Y	16595913	16595913
Y	16595915	16595916
Y	16595918	16595918
Y	16595920	16597370
Y	16597372	16597372
Y	16597492	16597492
Y	16597497	16597497
Y	16597499	16598498
Y	16598500	16598500
Y	16598980	16599008
Y	16599015	16599015
Y	16599017	16601400
Y	16601670	16601670
Y	16601672	16604080
Y	16604082	16604082
Y	16604594	16605348
Y	16606146	16607483
Y	16607489	16607638
Y	16608087	16608090
Y	16608092	16609471
Y	16609473	16609480
Y	16609482	16609482
Y	16609548	16611741
Y	16611745	16611747
Y	16612718	16612823
Y	16612825	16612831
Y	16612833	16613194
Y	16613196	16613200
Y	16614134	16616031
Y	16616036	16616038
Y	16616248	16616248
Y	16616250	16616648
Y	16616709	16617063
Y	16617065	16617065
Y	16625939	16627663
Y	16627669	16627669
Y	16627750	16640257
Y	16640489	16640489
Y	16640495	16640497
Y	16640500	16640500
Y	16640502	16641902
Y	16642187	16643313
Y	16643700	16645553
Y	16645555	16645555
Y	16645558	16645560
Y	16646002	16647527
Y	16647529	16647532
Y	16647558	16648114
Y	16648117	16648156
Y	16648682	16648683
Y	16648689	16651929
Y	16651931	16651932
Y	16655074	16655074
Y	16655076	16656754
Y	16656756	16656756
Y	16659210	16659214
Y	16659216	16660215
Y	16660221	16660221
Y	16660224	16660234
Y	16660237	16660237
Y	16660241	16660244
Y	16660247	16660247
Y	16660249	16660249
Y	16660251	16660255
Y	16660261	16660262
Y	16660268	16660270
Y	16660272	16662179
Y	16662181	16662181
Y	16665535	16667346
Y	16667348	16668440
Y	16668442	16668445
Y	16668448	16668448
Y	16669479	16669479
Y	16669499	16670652
Y	16670654	16670654
Y	16670885	16671458
Y	16671460	16671463
Y	16672017	16673051
Y	16673053	16673054
Y	16673056	16673056
Y	16673058	16673064
Y	16678711	16679288
Y	16679515	16679590
Y	16679592	16680996
Y	16681001	16681007
Y	16682145	16682145
Y	16682147	16682152
Y	16682156	16682156
Y	16682162	16682167
Y	16682169	16682169
Y	16682171	16682174
Y	16682176	16682594
Y	16682599	16682599
Y	16688386	16688421
Y	16688423	16689679
Y	16689920	16689925
Y	16689927	16689930
Y	16689932	16689946
Y	16689948	16689966
Y	16689968	16690487
Y	16690880	16690880
Y	16690882	16690883
Y	16690885	16690885
Y	16690887	16691417
Y	16691419	16691419
Y	16692098	16692098
Y	16692100	16692143
Y	16692156	16692612
Y	16692950	16700131
Y	16711336	16712706
Y	16713283	16713283
Y	16713286	16713583
Y	16713585	16713595
Y	16713597	16714230
Y	16715103	16715104
Y	16715106	16716906
Y	16717524	16718626
Y	16718628	16719046
Y	16719048	16719051
Y	16719058	16719060
Y	16730655	16731719
Y	16731721	16731723
Y	16731952	16731955
Y	16731958	16738129
Y	16739934	16739935
Y	16739937	16739938
Y	16739941	16739942
Y	16739945	16740698
Y	16740851	16742112
Y	16742120	16742121
Y	16742331	16742332
Y	16742335	16742876
Y	16742879	16742882
Y	16742885	16742885
Y	16743253	16747495
Y	16747505	16747505
Y	16747571	16747571
Y	16747576	16747577
Y	16747586	16747587
Y	16747609	16747609
Y	16747611	16747664
Y	16747667	16750137
Y	16750139	16750152
Y	16750154	16753035
Y	16753321	16753943
Y	16753956	16753959
Y	16753998	16753998
Y	16754036	16756314
Y	16756316	16756316
Y	16756611	16756611
Y	16756616	16756616
Y	16756620	16757036
Y	16757038	16757039
Y	16757045	16757069
Y	16757143	16757147
Y	16757150	16757150
Y	16757155	16757157
Y	16757159	16757164
Y	16757166	16757166
Y	16757169	16757169
Y	16757175	16757176
Y	16757194	16757194
Y	16757218	16757218
Y	16757256	16757256
Y	16757262	16757269
Y	16757271	16757837
Y	16757839	16757841
Y	16757844	16757844
Y	16757940	16757940
Y	16757959	16757959
Y	16757967	16760154
Y	16760157	16760157
Y	16760159	16760160
Y	16760165	16760169
Y	16760171	16760184
Y	16760187	16760218
Y	16760220	16763393
Y	16764805	16765421
Y	16765424	16765424
Y	16766376	16768330
Y	16768332	16768332
Y	16768334	16768335
Y	16768337	16768337
Y	16768528	16768528
Y	16768539	16768545
Y	16768553	16768553
Y	16768557	16768571
Y	16768575	16768575
Y	16768579	16768583
Y	16768585	16768586
Y	16768588	16768601
Y	16768603	16768617
Y	16768648	16768648
Y	16768650	16768651
Y	16768653	16768653
Y	16768656	16768852
Y	16769822	16770468
Y	16770470	16770470
Y	16770473	16770489
Y	16770491	16770491
Y	16770498	16770498
Y	16770500	16770518
Y	16770523	16770523
Y	16770530	16770530
Y	16770925	16772434
Y	16772436	16772539
Y	16772543	16772544
Y	16772653	16772653
Y	16772657	16773018
Y	16773020	16773028
Y	16773030	16773030
Y	16773033	16773033
Y	16773035	16773035
Y	16773037	16773041
Y	16773043	16773047
Y	16773049	16773060
Y	16773311	16774250
Y	16775210	16775220
Y	16775223	16777980
Y	16778146	16780608
Y	16780967	16783295
Y	16783301	16783301
Y	16783319	16783320
Y	16783721	16783721
Y	16783724	16784261
Y	16786117	16787643
Y	16787645	16787645
Y	16787647	16787656
Y	16787659	16787662
Y	16787664	16787664
Y	16787668	16787670
Y	16787673	16787673
Y	16787675	16788308
Y	16788580	16790880
Y	16791239	16791241
Y	16791243	16793010
Y	16793359	16793359
Y	16793362	16794664
Y	16794667	16794667
Y	16794669	16794669
Y	16794674	16794674
Y	16794852	16796374
Y	16796376	16796378
Y	16796380	16796386
Y	16796397	16796397
Y	16796472	16796474
Y	16796478	16796478
Y	16796481	16796481
Y	16796483	16797568
Y	16797950	16798896
Y	16798899	16798906
Y	16798914	16798914
Y	16798916	16798916
Y	16801765	16808365
Y	16808625	16809277
Y	16809612	16809612
Y	16809615	16810749
Y	16810751	16810752
Y	16811196	16811196
Y	16811198	16812987
Y	16817457	16818674
Y	16819313	16819313
Y	16819315	16821109
Y	16821116	16821116
Y	16823075	16823075
Y	16823078	16825432
Y	16825434	16825435
Y	16825437	16825439
Y	16825441	16825444
Y	16825447	16826416
Y	16826418	16826421
Y	16826423	16826423
Y	16829789	16834419
Y	16834789	16834791
Y	16834797	16836257
Y	16836259	16836260
Y	16836262	16836262
Y	16836862	16840219
Y	16840222	16840223
Y	16840687	16841112
Y	16841222	16841222
Y	16841224	16841227
Y	16841232	16841234
Y	16841237	16841999
Y	16843261	16845734
Y	16845739	16845742
Y	16846309	16847117
Y	16847120	16847120
Y	16848597	16851142
Y	16851675	16854511
Y	16854521	16854521
Y	16854806	16854810
Y	16854812	16854812
Y	16854815	16855056
Y	16855233	16855235
Y	16855247	16855247
Y	16855254	16855254
Y	16855256	16855390
Y	16855392	16859251
Y	16859253	16859255
Y	16859749	16860787
Y	16860789	16862798
Y	16865499	16865844
Y	16866273	16866274
Y	16866276	16866353
Y	16866355	16866355
Y	16869236	16869236
Y	16869238	16869239
Y	16869241	16869511
Y	16869513	16869514
Y	16869519	16869549
Y	16869551	16869551
Y	16869556	16869560
Y	16869991	16871324
Y	16871327	16872685
Y	16872942	16872953
Y	16872955	16873686
Y	16874041	16875619
Y	16876727	16879476
Y	16879478	16879496
Y	16879498	16879501
Y	16879503	16879503
Y	16879908	16881514
Y	16881516	16881523
Y	16886922	16888084
Y	16888299	16889589
Y	16889591	16889591
Y	16889915	16890734
Y	16890860	16890861
Y	16890868	16894303
Y	16894457	16896157
Y	16896160	16896163
Y	16896872	16896872
Y	16896879	16896881
Y	16896883	16897530
Y	16897532	16897532
Y	16897534	16897574
Y	16897577	16897577
Y	16897633	16897666
Y	16897670	16897675
Y	16897677	16898900
Y	16899064	16900151
Y	16900527	16904606
Y	16904661	16904703
Y	16904707	16905801
Y	16905803	16905821
Y	16905835	16905836
Y	16905840	16905841
Y	16905845	16905847
Y	16905867	16905894
Y	16905910	16906311
Y	16906313	16906313
Y	16907391	16908237
Y	16908602	16908602
Y	16908604	16912416
Y	16912418	16912418
Y	16912422	16912422
Y	16913121	16914473
Y	16915192	16916533
Y	16916536	16916536
Y	16916627	16916629
Y	16916634	16916635
Y	16916637	16916637
Y	16916640	16917225
Y	16917227	16917228
Y	16917905	16917905
Y	16917907	16919980
Y	16920238	16921081
Y	16921396	16921479
Y	16921481	16923961
Y	16923964	16923964
Y	16923966	16923986
Y	16923988	16923989
Y	16923996	16923996
Y	16924000	16924002
Y	16924008	16924009
Y	16924013	16925265
Y	16925458	16926006
Y	16926008	16926009
Y	16933772	16937107
Y	16937109	16937142
Y	16937144	16937144
Y	16937371	16937371
Y	16937375	16938212
Y	16938214	16938217
Y	16938219	16938250
Y	16938252	16938272
Y	16938274	16938274
Y	16938915	16938915
Y	16938920	16939458
Y	16939460	16939462
Y	16939465	16939465
Y	16939646	16942793
Y	16942806	16942807
Y	16942809	16942817
Y	16942821	16942832
Y	16942834	16942840
Y	16942842	16942857
Y	16943533	16944524
Y	16944526	16944526
Y	16944533	16944535
Y	16944538	16944540
Y	16944546	16944547
Y	16944552	16944571
Y	16945792	16947218
Y	16947220	16947222
Y	16947224	16947225
Y	16947227	16947230
Y	16947232	16947249
Y	16947602	16956731
Y	16956733	16956735
Y	16957654	16962733
Y	16963086	16966611
Y	16966898	16967332
Y	16967445	16967447
Y	16967457	16970245
Y	16970247	16970247
Y	16970545	16971108
Y	16971110	16971111
Y	16971113	16971113
Y	16987962	16988482
Y	16988626	16989179
Y	16989181	16990000
Y	16990002	16990003
Y	16990208	16990209
Y	16990211	16991073
Y	16991075	16992807
Y	17004546	17004546
Y	17004576	17004576
Y	17004578	17004618
Y	17004620	17004913
Y	17005061	17005061
Y	17005069	17006130
Y	17007016	17012211
Y	17012514	17012515
Y	17012518	17012521
Y	17012523	17014000
Y	17014747	17014747
Y	17014749	17014749
Y	17014752	17014765
Y	17014767	17016907
Y	17016909	17016910
Y	17017290	17017979
Y	17018477	17020644
Y	17021525	17021525
Y	17021528	17023215
Y	17027700	17028396
Y	17028398	17028965
Y	17028971	17028987
Y	17028991	17028997
Y	17029001	17029004
Y	17029006	17029025
Y	17029030	17029120
Y	17029378	17029465
Y	17029467	17030569
Y	17030571	17030572
Y	17030574	17030578
Y	17030580	17030580
Y	17030583	17030586
Y	17030590	17030591
Y	17030903	17031012
Y	17031014	17031246
Y	17031735	17031736
Y	17031739	17034585
Y	17034587	17034599
Y	17036888	17036888
Y	17036890	17036890
Y	17036893	17037272
Y	17037274	17037287
Y	17037289	17037294
Y	17037296	17037301
Y	17037303	17037305
Y	17037318	17037318
Y	17037326	17037326
Y	17038004	17038495
Y	17038497	17038498
Y	17039251	17040841
Y	17041311	17041860
Y	17041862	17041863
Y	17041866	17041866
Y	17041983	17042653
Y	17042655	17042655
Y	17042657	17042657
Y	17043318	17044450
Y	17044452	17044457
Y	17044940	17045457
Y	17047508	17047684
Y	17047686	17047869
Y	17047871	17047873
Y	17047878	17047879
Y	17047882	17047908
Y	17048544	17050078
Y	17050080	17050082
Y	17050085	17050098
Y	17050100	17050131
Y	17050389	17050389
Y	17050391	17054857
Y	17055207	17055880
Y	17055882	17055885
Y	17055887	17056679
Y	17056681	17056685
Y	17056688	17056700
Y	17056704	17056704
Y	17056949	17058608
Y	17058610	17058611
Y	17063968	17064518
Y	17064520	17064520
Y	17071421	17072101
Y	17072105	17072106
Y	17072108	17072113
Y	17072115	17072115
Y	17072123	17072129
Y	17072131	17072131
Y	17072133	17073142
Y	17073144	17073144
Y	17073149	17073149
Y	17073634	17073635
Y	17073637	17074429
Y	17074431	17074432
Y	17075141	17075141
Y	17075143	17075697
Y	17075699	17075702
Y	17075718	17075718
Y	17075723	17075724
Y	17075726	17075727
Y	17075729	17075734
Y	17075743	17075743
Y	17075746	17075747
Y	17075750	17081182
Y	17081340	17083149
Y	17086209	17086210
Y	17086215	17086573
Y	17094244	17094244
Y	17094246	17094872
Y	17104479	17104945
Y	17105146	17105146
Y	17105149	17105150
Y	17105152	17105152
Y	17105154	17108354
Y	17108730	17109072
Y	17109075	17109080
Y	17109086	17109088
Y	17109099	17109139
Y	17109141	17110860
Y	17110862	17110863
Y	17110867	17110867
Y	17111103	17111103
Y	17111108	17111108
Y	17111110	17114969
Y	17114973	17114975
Y	17115204	17115204
Y	17115210	17118599
Y	17118879	17119991
Y	17119994	17119994
Y	17120830	17120830
Y	17120833	17120834
Y	17120836	17121466
Y	17121840	17122374
Y	17122376	17122376
Y	17122379	17122379
Y	17127400	17127415
Y	17127417	17127417
Y	17127420	17127423
Y	17127425	17128012
Y	17128015	17128015
Y	17128214	17128329
Y	17128331	17128335
Y	17129187	17129187
Y	17129193	17130379
Y	17130385	17130390
Y	17130394	17130395
Y	17130403	17130419
Y	17130506	17130519
Y	17130563	17131910
Y	17131912	17131915
Y	17131917	17131918
Y	17132131	17132131
Y	17132133	17133908
Y	17134522	17134522
Y	17134529	17134529
Y	17134532	17134535
Y	17134537	17134993
Y	17136264	17136264
Y	17136266	17136266
Y	17136270	17139256
Y	17139260	17139260
Y	17139986	17140662
Y	17140806	17141672
Y	17141674	17141678
Y	17143171	17143171
Y	17143175	17143181
Y	17143183	17143887
Y	17143889	17143891
Y	17143893	17143924
Y	17143927	17143930
Y	17143934	17143934
Y	17144153	17144952
Y	17144954	17144954
Y	17144956	17144956
Y	17144959	17144959
Y	17145330	17146417
Y	17146419	17146420
Y	17147484	17151013
Y	17151601	17153047
Y	17153049	17153049
Y	17153051	17153051
Y	17165563	17165564
Y	17165566	17166650
Y	17166652	17166665
Y	17166667	17166668
Y	17166870	17167846
Y	17167848	17167852
Y	17167986	17167987
Y	17167989	17169440
Y	17170549	17171077
Y	17171079	17171088
Y	17171091	17171091
Y	17171093	17171093
Y	17171095	17171098
Y	17171108	17171113
Y	17171116	17171129
Y	17171132	17175080
Y	17175082	17175082
Y	17177495	17178277
Y	17179865	17180316
Y	17180572	17181096
Y	17183748	17183750
Y	17183753	17183753
Y	17183755	17186613
Y	17186615	17186616
Y	17186618	17186619
Y	17186628	17186628
Y	17187014	17187014
Y	17187019	17187021
Y	17187023	17187593
Y	17187595	17187595
Y	17187597	17187599
Y	17187601	17191150
Y	17191153	17191155
Y	17191157	17191157
Y	17191444	17191653
Y	17191655	17192642
Y	17193725	17193767
Y	17193770	17194286
Y	17195067	17195825
Y	17197703	17197704
Y	17197706	17199263
Y	17203714	17204159
Y	17204163	17204166
Y	17204416	17205311
Y	17205313	17205331
Y	17205595	17205595
Y	17205597	17206525
Y	17206871	17208558
Y	17208560	17208573
Y	17208575	17208575
Y	17208577	17208577
Y	17208582	17208582
Y	17209432	17209605
Y	17209621	17209622
Y	17210104	17210700
Y	17217818	17218120
Y	17218123	17218123
Y	17218125	17218125
Y	17222893	17223350
Y	17223353	17223353
Y	17223613	17223616
Y	17223629	17223629
Y	17223632	17223632
Y	17223640	17223641
Y	17223647	17223648
Y	17223657	17223827
Y	17224848	17225091
Y	17225094	17225094
Y	17225206	17225801
Y	17225803	17225803
Y	17231573	17232175
Y	17232177	17232181
Y	17232185	17232186
Y	17232188	17232188
Y	17232669	17237629
Y	17237631	17237634
Y	17237636	17237636
Y	17238066	17238066
Y	17238072	17238073
Y	17238075	17238078
Y	17238089	17239252
Y	17239579	17239579
Y	17239581	17239584
Y	17239586	17240423
Y	17240430	17240432
Y	17240900	17240932
Y	17240964	17240964
Y	17241393	17241688
Y	17242437	17242978
Y	17242983	17243505
Y	17251546	17252058
Y	17252060	17252060
Y	17252065	17252065
Y	17252134	17252136
Y	17252140	17252723
Y	17252922	17253474
Y	17253951	17254456
Y	17254458	17254458
Y	17254460	17254460
Y	17255717	17255722
Y	17255724	17257888
Y	17263176	17264877
Y	17270877	17270880
Y	17270883	17270885
Y	17270888	17273676
Y	17274290	17274290
Y	17274292	17274292
Y	17274294	17275460
Y	17275768	17275769
Y	17275771	17276199
Y	17276202	17276203
Y	17276207	17276207
Y	17277413	17279635
Y	17279637	17279637
Y	17279945	17279948
Y	17279950	17281891
Y	17282132	17282134
Y	17282136	17282136
Y	17282138	17283993
Y	17284214	17284526
Y	17284530	17284531
Y	17284533	17285165
Y	17285170	17285170
Y	17285172	17285172
Y	17285176	17285191
Y	17285193	17287421
Y	17287860	17290453
Y	17290455	17290455
Y	17290827	17290827
Y	17290829	17292923
Y	17293665	17295685
Y	17297409	17299000
Y	17299874	17299921
Y	17299926	17300371
Y	17300373	17300373
Y	17300375	17300375
Y	17300377	17300377
Y	17300379	17300379
Y	17300610	17300610
Y	17300614	17300688
Y	17300690	17300691
Y	17300695	17300701
Y	17300703	17300706
Y	17300710	17300710
Y	17300712	17300712
Y	17300761	17300762
Y	17300764	17302126
Y	17302128	17302208
Y	17302210	17302212
Y	17302242	17302259
Y	17302282	17302284
Y	17302286	17304587
Y	17304589	17304590
Y	17304722	17304722
Y	17304725	17304740
Y	17304746	17306384
Y	17306791	17306794
Y	17306798	17307509
Y	17307521	17309585
Y	17309785	17309786
Y	17309792	17310626
Y	17311669	17313358
Y	17314533	17316090
Y	17316092	17316093
Y	17316969	17317487
Y	17317489	17317494
Y	17317590	17318034
Y	17319189	17319348
Y	17319350	17319352
Y	17319366	17319368
Y	17319938	17319943
Y	17319946	17320429
Y	17320431	17320437
Y	17320593	17321170
Y	17321172	17321174
Y	17321176	17321180
Y	17321182	17321185
Y	17321188	17321191
Y	17321194	17321197
Y	17321199	17321205
Y	17321208	17321209
Y	17321305	17321305
Y	17321308	17321309
Y	17321311	17322185
Y	17322187	17322188
Y	17324694	17324694
Y	17324696	17326001
Y	17326003	17326003
Y	17326007	17326010
Y	17326311	17326314
Y	17326316	17327130
Y	17327143	17327149
Y	17327386	17327386
Y	17327388	17327388
Y	17327390	17327392
Y	17327395	17327395
Y	17327397	17330754
Y	17330756	17330757
Y	17330911	17332483
Y	17332485	17332487
Y	17332758	17332771
Y	17332781	17332784
Y	17332786	17332788
Y	17332790	17337706
Y	17337708	17337708
Y	17338565	17338565
Y	17338567	17338567
Y	17338569	17341617
Y	17341841	17341841
Y	17341843	17342370
Y	17342372	17342397
Y	17344567	17345468
Y	17345781	17345788
Y	17345790	17346141
Y	17346143	17348285
Y	17348289	17348289
Y	17348298	17349180
Y	17349380	17352433
Y	17352435	17352457
Y	17352461	17352461
Y	17352466	17352494
Y	17352497	17352501
Y	17352516	17352516
Y	17352518	17353202
Y	17353926	17353928
Y	17353930	17354961
Y	17355743	17356360
Y	17356363	17356364
Y	17357575	17360640
Y	17361127	17361127
Y	17361129	17361967
Y	17361969	17361969
Y	17362780	17362781
Y	17362783	17363372
Y	17363770	17363770
Y	17363773	17365259
Y	17365261	17365261
Y	17365445	17366751
Y	17382599	17383715
Y	17383718	17383720
Y	17383722	17383722
Y	17383727	17383731
Y	17383733	17383733
Y	17383735	17383736
Y	17383738	17383739
Y	17383746	17383757
Y	17383760	17385266
Y	17385268	17385268
Y	17385749	17386646
Y	17386648	17386648
Y	17388328	17388329
Y	17388334	17389853
Y	17390064	17390412
Y	17390415	17390421
Y	17391526	17391528
Y	17391530	17391652
Y	17392042	17392042
Y	17392045	17392632
Y	17392634	17397269
Y	17397271	17397277
Y	17397279	17400163
Y	17400165	17400258
Y	17400752	17400752
Y	17400754	17400755
Y	17400757	17402243
Y	17402246	17402247
Y	17402249	17402249
Y	17402534	17402537
Y	17402539	17403761
Y	17404035	17406624
Y	17408260	17410635
Y	17410935	17410938
Y	17410940	17411949
Y	17414938	17414938
Y	17414940	17414948
Y	17414950	17417332
Y	17417334	17417444
Y	17417446	17417446
Y	17418409	17418416
Y	17418418	17418565
Y	17418567	17419202
Y	17419500	17419501
Y	17419504	17419504
Y	17419506	17420455
Y	17420666	17420666
Y	17420673	17420757
Y	17420915	17420915
Y	17420917	17420919
Y	17420922	17422085
Y	17422608	17423687
Y	17423689	17423690
Y	17425453	17425453
Y	17425456	17425456
Y	17425458	17425467
Y	17425469	17426070
Y	17426072	17426072
Y	17427244	17428010
Y	17434211	17434838
Y	17434842	17434843
Y	17434932	17434932
Y	17434950	17434950
Y	17434952	17434963
Y	17434965	17436746
Y	17438406	17438407
Y	17438410	17438410
Y	17438412	17438416
Y	17438418	17441165
Y	17441452	17441455
Y	17441457	17441457
Y	17441459	17441459
Y	17441461	17441461
Y	17441463	17449141
Y	17456210	17456212
Y	17456214	17458153
Y	17459311	17459311
Y	17459322	17461961
Y	17464191	17465660
Y	17465667	17465667
Y	17465875	17465875
Y	17465878	17466490
Y	17466492	17466499
Y	17467131	17467131
Y	17467133	17469185
Y	17469187	17469187
Y	17469603	17470603
Y	17470605	17470605
Y	17470609	17470609
Y	17470854	17470857
Y	17470859	17470859
Y	17470861	17470861
Y	17470864	17474910
Y	17474912	17474917
Y	17474919	17474919
Y	17474924	17474926
Y	17474932	17474932
Y	17474934	17474942
Y	17475211	17476615
Y	17476898	17481208
Y	17481210	17481210
Y	17486297	17486300
Y	17486302	17486302
Y	17486304	17489418
Y	17489426	17489426
Y	17492285	17492289
Y	17492291	17498462
Y	17498464	17498465
Y	17505702	17507679
Y	17508008	17508010
Y	17508016	17510246
Y	17510248	17510264
Y	17516265	17516712
Y	17516714	17516715
Y	17516717	17516718
Y	17517248	17517249
Y	17517252	17518558
Y	17524022	17524026
Y	17524028	17525267
Y	17525270	17525271
Y	17526160	17526161
Y	17526163	17526171
Y	17526174	17527169
Y	17527478	17528563
Y	17529949	17534589
Y	17534592	17534592
Y	17549606	17551465
Y	17552202	17552202
Y	17552210	17555573
Y	17555575	17555862
Y	17555865	17555868
Y	17555871	17555873
Y	17555876	17555877
Y	17555887	17555894
Y	17555896	17555901
Y	17555904	17555909
Y	17555911	17555911
Y	17555914	17555916
Y	17555918	17557329
Y	17557332	17557332
Y	17557387	17559718
Y	17559729	17559729
Y	17559733	17559733
Y	17559735	17559740
Y	17562426	17562426
Y	17562429	17566632
Y	17566634	17566638
Y	17567332	17567337
Y	17567339	17568990
Y	17568992	17568992
Y	17568994	17568994
Y	17569224	17569251
Y	17569257	17569260
Y	17569264	17571757
Y	17571759	17571763
Y	17572248	17572871
Y	17573177	17573179
Y	17573183	17573183
Y	17573187	17573189
Y	17573191	17574891
Y	17575481	17575481
Y	17575483	17575516
Y	17575522	17579634
Y	17579636	17579636
Y	17579638	17579638
Y	17579640	17579640
Y	17580233	17580233
Y	17580235	17580915
Y	17580917	17580945
Y	17580949	17580953
Y	17580955	17580955
Y	17580958	17580962
Y	17580964	17584212
Y	17584215	17584217
Y	17584219	17584220
Y	17584223	17584223
Y	17584227	17584227
Y	17584229	17584230
Y	17584233	17584233
Y	17584247	17584248
Y	17584250	17584250
Y	17584252	17584254
Y	17584256	17584256
Y	17584259	17584260
Y	17584265	17584266
Y	17584268	17584281
Y	17584285	17584285
Y	17584289	17588057
Y	17588059	17588059
Y	17589127	17593419
Y	17594247	17596264
Y	17596268	17596268
Y	17596271	17596271
Y	17597075	17597174
Y	17597180	17597183
Y	17597185	17597732
Y	17597734	17597736
Y	17597738	17597742
Y	17597746	17597767
Y	17597886	17597886
Y	17597900	17598995
Y	17600070	17600425
Y	17601884	17603773
Y	17603845	17605120
Y	17605719	17605719
Y	17605723	17607043
Y	17607653	17607653
Y	17607657	17607657
Y	17607660	17609909
Y	17609911	17609912
Y	17609914	17609914
Y	17611191	17611191
Y	17611193	17612228
Y	17612230	17612231
Y	17613891	17615054
Y	17615940	17615940
Y	17615942	17616529
Y	17616533	17616538
Y	17623639	17624118
Y	17624120	17624124
Y	17624126	17624127
Y	17624131	17624132
Y	17629876	17629887
Y	17629889	17630719
Y	17633234	17633543
Y	17633854	17633865
Y	17633867	17634442
Y	17636668	17637621
Y	17637623	17637623
Y	17637625	17637625
Y	17637627	17637627
Y	17637641	17637695
Y	17637711	17637711
Y	17637713	17637714
Y	17637743	17637747
Y	17637750	17638280
Y	17644527	17644532
Y	17644534	17644534
Y	17644536	17644541
Y	17644543	17645514
Y	17645729	17645729
Y	17645731	17646115
Y	17646956	17647449
Y	17647451	17647463
Y	17647466	17647466
Y	17647469	17647471
Y	17647705	17648309
Y	17648314	17648316
Y	17648723	17648730
Y	17648732	17649322
Y	17649324	17649329
Y	17649331	17649332
Y	17649334	17649335
Y	17650256	17653651
Y	17653653	17653653
Y	17654180	17655266
Y	17655623	17655623
Y	17655625	17657030
Y	17657504	17662170
Y	17662184	17662197
Y	17662413	17662424
Y	17662426	17664767
Y	17664820	17669695
Y	17669736	17671996
Y	17671998	17671998
Y	17672174	17672174
Y	17672176	17672340
Y	17672342	17672342
Y	17672344	17672345
Y	17672347	17675861
Y	17676462	17676474
Y	17676476	17677718
Y	17677721	17677722
Y	17678167	17681512
Y	17681514	17681514
Y	17682057	17682569
Y	17682571	17682572
Y	17684580	17685445
Y	17686199	17687396
Y	17688491	17689019
Y	17689418	17689418
Y	17689420	17691902
Y	17691907	17691907
Y	17692163	17692164
Y	17692167	17692169
Y	17692171	17693148
Y	17693150	17693152
Y	17693154	17693156
Y	17693158	17693158
Y	17693957	17696963
Y	17696965	17696965
Y	17702790	17703213
Y	17703238	17707405
Y	17707407	17713100
Y	17713263	17714784
Y	17717605	17718254
Y	17718562	17718562
Y	17718564	17720947
Y	17720951	17720957
Y	17721062	17722303
Y	17722306	17722307
Y	17735690	17735691
Y	17735693	17736585
Y	17736657	17737275
Y	17737915	17738862
Y	17738867	17738867
Y	17739115	17739891
Y	17739893	17739893
Y	17741885	17741887
Y	17741891	17741892
Y	17741894	17744019
Y	17744506	17744506
Y	17744509	17744509
Y	17744511	17744519
Y	17744521	17748522
Y	17750385	17751718
Y	17752247	17752250
Y	17752252	17752252
Y	17752254	17753352
Y	17753675	17754422
Y	17754424	17754424
Y	17754428	17754428
Y	17754659	17755318
Y	17755320	17755321
Y	17757662	17759028
Y	17759209	17759209
Y	17759211	17760565
Y	17760567	17760570
Y	17760572	17763810
Y	17763924	17763926
Y	17763934	17763934
Y	17763940	17772488
Y	17772490	17772492
Y	17772494	17772494
Y	17772908	17772908
Y	17772912	17772912
Y	17772914	17774020
Y	17774022	17774025
Y	17774359	17774360
Y	17774363	17774363
Y	17774365	17774770
Y	17779736	17779742
Y	17779744	17781472
Y	17781606	17781606
Y	17781608	17781614
Y	17781616	17781618
Y	17781620	17782647
Y	17789102	17789649
Y	17789651	17789656
Y	17789659	17789659
Y	17789816	17789825
Y	17789828	17791731
Y	17792219	17793934
Y	17793938	17793938
Y	17794354	17794872
Y	17794875	17794875
Y	17794879	17794879
Y	17794951	17794951
Y	17794953	17794953
Y	17794957	17794958
Y	17794960	17794960
Y	17794963	17794963
Y	17794987	17794994
Y	17794996	17795004
Y	17795006	17795470
Y	17795473	17795473
Y	17798922	17804234
Y	17804236	17804239
Y	17804422	17804438
Y	17804440	17804442
Y	17804445	17805891
Y	17805893	17805893
Y	17806122	17806638
Y	17806641	17806641
Y	17807057	17807541
Y	17807543	17807544
Y	17808554	17809938
Y	17810185	17812039
Y	17812041	17812045
Y	17812047	17812050
Y	17813682	17814888
Y	17815506	17815788
Y	17815790	17815812
Y	17815818	17815819
Y	17815823	17815825
Y	17816115	17817084
Y	17817086	17817086
Y	17817422	17821776
Y	17830927	17830929
Y	17830932	17831206
Y	17831208	17831293
Y	17831295	17831306
Y	17831327	17831329
Y	17831351	17832494
Y	17832496	17832496
Y	17833153	17833153
Y	17833189	17834193
Y	17840815	17840816
Y	17840818	17841566
Y	17841568	17841568
Y	17842785	17842785
Y	17842792	17843089
Y	17843091	17843118
Y	17843120	17843120
Y	17843239	17845515
Y	17846742	17846743
Y	17846748	17848777
Y	17848779	17848780
Y	17850192	17851556
Y	17851866	17851867
Y	17851870	17852288
Y	17852332	17854037
Y	17861094	17861094
Y	17861103	17863135
Y	17863784	17863785
Y	17863801	17863840
Y	17863842	17863845
Y	17865870	17866985
Y	17867544	17867545
Y	17867547	17870790
Y	17871021	17871024
Y	17871026	17871027
Y	17871029	17876146
Y	17876148	17876148
Y	17877007	17877007
Y	17877010	17877010
Y	17877012	17879343
Y	17880228	17881638
Y	17881640	17881641
Y	17881644	17881646
Y	17881953	17881955
Y	17881957	17883019
Y	17883021	17883066
Y	17886573	17886573
Y	17886581	17886584
Y	17886586	17888158
Y	17888459	17894037
Y	17894426	17896096
Y	17896098	17896102
Y	17896106	17896108
Y	17896115	17896115
Y	17896171	17896173
Y	17896176	17898090
Y	17903689	17903698
Y	17903700	17903701
Y	17903709	17903709
Y	17903728	17903729
Y	17903736	17904755
Y	17904946	17904946
Y	17904949	17905932
Y	17906332	17909480
Y	17909988	17910401
Y	17910753	17910754
Y	17910756	17911788
Y	17911939	17912690
Y	17913385	17913385
Y	17913387	17914211
Y	17914650	17915612
Y	17917032	17917034
Y	17917036	17917037
Y	17917039	17918235
Y	17919046	17919052
Y	17919054	17920763
Y	17920974	17922470
Y	17922572	17922572
Y	17922574	17922581
Y	17922583	17923050
Y	17923052	17923052
Y	17923752	17923896
Y	17923898	17923898
Y	17923901	17923913
Y	17923915	17924301
Y	17924859	17924859
Y	17924861	17927556
Y	17927593	17927593
Y	17927595	17927595
Y	17927597	17927729
Y	17934071	17935129
Y	17935723	17935725
Y	17935727	17938324
Y	17938326	17938327
Y	17938628	17940174
Y	17940771	17942131
Y	17942293	17942294
Y	17942296	17944629
Y	17945064	17947674
Y	17947677	17947677
Y	17947779	17949378
Y	17949918	17949918
Y	17949920	17949924
Y	17949926	17950749
Y	17950883	17951532
Y	17952199	17952774
Y	17952777	17952778
Y	17952780	17953557
Y	17956375	17957013
Y	17957292	17957916
Y	17958830	17958831
Y	17958833	17958835
Y	17958837	17959744
Y	17959752	17959752
Y	17960581	17961143
Y	17961434	17963500
Y	17963506	17963507
Y	17970059	17972737
Y	17973215	17974028
Y	17974034	17974034
Y	17974436	17976627
Y	17978048	17978810
Y	17979145	17979148
Y	17979150	17979152
Y	17979154	17979154
Y	17979156	17981887
Y	17982090	17983665
Y	17983670	17983670
Y	17983971	17984390
Y	17984392	17984405
Y	17984575	17984575
Y	17984579	17985177
Y	17985505	17985991
Y	17985993	17985994
Y	17986150	17986473
Y	18017159	18017801
Y	18018371	18018371
Y	18018374	18018965
Y	18019430	18019432
Y	18019434	18019436
Y	18019439	18019441
Y	18019458	18019458
Y	18019461	18019668
Y	18022457	18023693
Y	18025240	18030857
Y	18030859	18030859
Y	18030861	18030861
Y	18030863	18030864
Y	18031060	18032156
Y	18032162	18032164
Y	18032166	18032169
Y	18032171	18032178
Y	18032182	18032184
Y	18032186	18032186
Y	18032189	18032189
Y	18032198	18032199
Y	18032201	18032201
Y	18032204	18032207
Y	18032209	18032211
Y	18032213	18032217
Y	18032221	18032221
Y	18032223	18032223
Y	18032236	18032237
Y	18032239	18032240
Y	18032247	18032252
Y	18032254	18032858
Y	18032860	18032862
Y	18033243	18033244
Y	18033246	18033250
Y	18033252	18033252
Y	18033254	18033444
Y	18033448	18033463
Y	18033953	18033953
Y	18033955	18035301
Y	18036620	18036623
Y	18036625	18037169
Y	18038961	18039943
Y	18039945	18039945
Y	18039947	18039947
Y	18039949	18039949
Y	18039953	18039953
Y	18039956	18039962
Y	18039966	18039967
Y	18039969	18039969
Y	18039971	18039971
Y	18039973	18039978
Y	18039980	18040372
Y	18042970	18045049
Y	18045051	18045051
Y	18045441	18045442
Y	18045444	18046842
Y	18046844	18046859
Y	18047205	18047205
Y	18047210	18049615
Y	18050831	18050833
Y	18050835	18050835
Y	18050838	18053207
Y	18053209	18053211
Y	18060405	18060406
Y	18060408	18061079
Y	18061471	18062131
Y	18063480	18070161
Y	18070163	18070164
Y	18070167	18070168
Y	18070172	18070174
Y	18070179	18070180
Y	18070619	18070619
Y	18070621	18071532
Y	18072032	18072089
Y	18072091	18072867
Y	18072871	18072871
Y	18072874	18072874
Y	18072877	18072878
Y	18072967	18072967
Y	18072970	18073668
Y	18074485	18075147
Y	18075150	18075163
Y	18075165	18075165
Y	18076701	18077292
Y	18077294	18077380
Y	18080449	18080449
Y	18080451	18081223
Y	18081832	18081837
Y	18081839	18083259
Y	18083261	18083261
Y	18083614	18083614
Y	18083616	18085237
Y	18085241	18085242
Y	18095042	18095042
Y	18095044	18095044
Y	18095048	18096288
Y	18096672	18096672
Y	18096674	18096681
Y	18096683	18097639
Y	18097961	18098495
Y	18098497	18098497
Y	18099177	18099178
Y	18099180	18100866
Y	18102079	18103675
Y	18103677	18103677
Y	18103927	18106433
Y	18106801	18108344
Y	18108346	18108346
Y	18108804	18109139
Y	18109143	18109143
Y	18109145	18109194
Y	18110076	18110078
Y	18110080	18113532
Y	18113534	18113559
Y	18113564	18113565
Y	18113589	18113589
Y	18113708	18113708
Y	18113710	18113710
Y	18113724	18113724
Y	18113726	18114420
Y	18117168	18117168
Y	18117170	18117732
Y	18117734	18117735
Y	18118198	18118658
Y	18118660	18118663
Y	18118666	18118667
Y	18118682	18118682
Y	18118684	18118684
Y	18118809	18119381
Y	18119383	18119384
Y	18121958	18123657
Y	18124422	18124422
Y	18124424	18124919
Y	18125719	18125759
Y	18125764	18127455
Y	18128492	18129051
Y	18144070	18146499
Y	18146504	18146505
Y	18146508	18146508
Y	18146637	18147080
Y	18147774	18147781
Y	18147783	18150613
Y	18150931	18150931
Y	18150933	18150933
Y	18150936	18150937
Y	18150941	18150949
Y	18150951	18151703
Y	18151705	18151705
Y	18151707	18151708
Y	18151711	18151713
Y	18155089	18155660
Y	18159955	18159955
Y	18159962	18160833
Y	18160835	18160836
Y	18161128	18161128
Y	18161131	18161201
Y	18161203	18161209
Y	18161211	18165479
Y	18166254	18166634
Y	18166636	18166638
Y	18166641	18166641
Y	18167193	18167193
Y	18167196	18167845
Y	18167847	18167849
Y	18167851	18167851
Y	18167855	18167865
Y	18168036	18168036
Y	18168038	18168556
Y	18168560	18168566
Y	18168847	18168847
Y	18168849	18171284
Y	18177454	18177900
Y	18177902	18177902
Y	18178067	18179430
Y	18179653	18180154
Y	18180157	18180157
Y	18180802	18181312
Y	18181314	18181314
Y	18181324	18181324
Y	18181639	18182179
Y	18182181	18182183
Y	18182185	18182188
Y	18182192	18182193
Y	18182195	18182195
Y	18182219	18182221
Y	18182223	18182227
Y	18198118	18198937
Y	18198939	18198949
Y	18198951	18198951
Y	18200254	18201494
Y	18201496	18201496
Y	18201735	18201735
Y	18201737	18201953
Y	18202297	18202297
Y	18202299	18204147
Y	18204149	18204149
Y	18207092	18209497
Y	18210461	18210463
Y	18210465	18210971
Y	18210974	18210975
Y	18212606	18213947
Y	18214372	18214372
Y	18214375	18214375
Y	18214377	18215551
Y	18215553	18215554
Y	18215959	18215961
Y	18215969	18216700
Y	18216702	18216703
Y	18217297	18218772
Y	18218879	18220104
Y	18220106	18220109
Y	18220111	18220112
Y	18220372	18220377
Y	18220379	18220654
Y	18220658	18220658
Y	18222157	18223780
Y	18224256	18224261
Y	18224263	18224791
Y	18224793	18224793
Y	18224795	18224795
Y	18225334	18226521
Y	18226523	18226535
Y	18232519	18234915
Y	18235588	18236217
Y	18237603	18237604
Y	18237606	18238126
Y	18239093	18239097
Y	18239099	18239104
Y	18239106	18239555
Y	18245492	18246948
Y	18247719	18247721
Y	18247724	18248260
Y	18249463	18249827
Y	18250018	18250018
Y	18250020	18250887
Y	18250889	18250891
Y	18250893	18250893
Y	18251009	18251011
Y	18251016	18251697
Y	18251702	18251702
Y	18252080	18253043
Y	18253620	18254738
Y	18254740	18254747
Y	18254749	18254749
Y	18255153	18255761
Y	18255763	18255763
Y	18256304	18256304
Y	18256306	18257497
Y	18257499	18257499
Y	18258212	18258212
Y	18258217	18259161
Y	18259163	18259164
Y	18259166	18259166
Y	18259512	18259512
Y	18259516	18260408
Y	18260410	18260411
Y	18261182	18261666
Y	18264390	18264393
Y	18264397	18265431
Y	18265734	18265819
Y	18265821	18265821
Y	18265823	18265830
Y	18266236	18266236
Y	18266238	18266242
Y	18266244	18266245
Y	18266247	18266247
Y	18266249	18267104
Y	18267106	18267112
Y	18267114	18267120
Y	18267122	18267126
Y	18267128	18267128
Y	18267132	18267132
Y	18267134	18267135
Y	18267138	18267388
Y	18267717	18267717
Y	18267720	18267720
Y	18267722	18267847
Y	18267849	18267849
Y	18268469	18268838
Y	18271094	18271273
Y	18537846	18538570
Y	18545460	18545461
Y	18545464	18546822
Y	18547111	18547340
Y	18547342	18547399
Y	18547401	18547403
Y	18547406	18547406
Y	18547650	18549115
Y	18549592	18551167
Y	18551169	18551169
Y	18551208	18551208
Y	18551223	18551223
Y	18551304	18551305
Y	18551307	18551307
Y	18551312	18551312
Y	18551315	18554025
Y	18554027	18554027
Y	18554029	18554029
Y	18554493	18555838
Y	18555843	18555843
Y	18556185	18558166
Y	18558168	18558168
Y	18558355	18558864
Y	18559085	18560285
Y	18560565	18560567
Y	18560569	18561253
Y	18561262	18561270
Y	18561272	18561278
Y	18561280	18565294
Y	18565956	18565957
Y	18565959	18566465
Y	18570107	18570108
Y	18570110	18573369
Y	18573705	18573710
Y	18573712	18574720
Y	18574723	18574723
Y	18575301	18577248
Y	18578210	18578796
Y	18578799	18578799
Y	18578806	18578806
Y	18581941	18581941
Y	18581943	18581943
Y	18581945	18581956
Y	18581965	18582512
Y	18582810	18585016
Y	18585019	18585022
Y	18585024	18585024
Y	18585166	18585166
Y	18585168	18585168
Y	18585171	18585174
Y	18585178	18586709
Y	18586711	18586712
Y	18587408	18588546
Y	18589432	18589681
Y	18589683	18589686
Y	18589688	18589690
Y	18589940	18589940
Y	18589946	18590316
Y	18592149	18592167
Y	18592169	18592184
Y	18592193	18592193
Y	18592195	18593241
Y	18593639	18593639
Y	18593641	18593641
Y	18593643	18593644
Y	18593646	18594668
Y	18594954	18595505
Y	18595509	18595511
Y	18595680	18596148
Y	18597535	18599630
Y	18599632	18599639
Y	18599832	18600341
Y	18600343	18600344
Y	18600346	18600347
Y	18600552	18600555
Y	18600557	18601859
Y	18602336	18602336
Y	18602338	18603484
Y	18603486	18603488
Y	18603490	18603496
Y	18603498	18603501
Y	18603506	18603506
Y	18603533	18603533
Y	18603535	18603539
Y	18603543	18604473
Y	18605497	18605497
Y	18605499	18606244
Y	18607391	18608566
Y	18608568	18608576
Y	18608590	18608657
Y	18608964	18608965
Y	18608968	18611435
Y	18611947	18611947
Y	18611949	18611949
Y	18611952	18612768
Y	18612781	18614375
Y	18615117	18617636
Y	18617639	18617639
Y	18617641	18617641
Y	18619130	18620452
Y	18620789	18621475
Y	18628513	18628513
Y	18628515	18629407
Y	18629411	18629411
Y	18630066	18630066
Y	18630070	18630592
Y	18631012	18631771
Y	18631773	18631777
Y	18631779	18631780
Y	18631784	18631784
Y	18631816	18631816
Y	18631818	18631818
Y	18631820	18631820
Y	18631822	18631824
Y	18631826	18631826
Y	18631828	18631828
Y	18631835	18631836
Y	18631838	18631852
Y	18631855	18631856
Y	18631858	18631858
Y	18631860	18631862
Y	18631864	18631869
Y	18631874	18631874
Y	18631878	18634609
Y	18635534	18636241
Y	18637295	18637295
Y	18637297	18637733
Y	18637736	18637737
Y	18637830	18637831
Y	18637838	18638390
Y	18639272	18641962
Y	18641964	18642940
Y	18642942	18642942
Y	18642945	18642945
Y	18643444	18643993
Y	18643996	18643998
Y	18646101	18647206
Y	18647799	18648698
Y	18648768	18648771
Y	18648775	18648775
Y	18648782	18648783
Y	18648795	18649801
Y	18649942	18649943
Y	18649945	18649945
Y	18649947	18650689
Y	18654936	18655648
Y	18655956	18659113
Y	18659116	18659116
Y	18660180	18661616
Y	18661618	18661619
Y	18663475	18663476
Y	18663478	18666577
Y	18666774	18667775
Y	18668274	18668932
Y	18668934	18668934
Y	18669462	18669463
Y	18669465	18671443
Y	18671446	18671446
Y	18671882	18671886
Y	18671888	18672403
Y	18674150	18674151
Y	18674153	18674154
Y	18674156	18674156
Y	18674158	18674158
Y	18674160	18674689
Y	18674693	18674693
Y	18674914	18674914
Y	18674916	18674918
Y	18674920	18675627
Y	18676448	18676449
Y	18676451	18677646
Y	18677648	18677648
Y	18677652	18677652
Y	18677656	18677658
Y	18677662	18677665
Y	18677701	18677702
Y	18677705	18677705
Y	18677720	18677720
Y	18677738	18677738
Y	18677740	18677740
Y	18677742	18682217
Y	18682958	18687301
Y	18689214	18689994
Y	18690887	18692584
Y	18692586	18692622
Y	18692625	18693635
Y	18693646	18693646
Y	18693701	18695615
Y	18695617	18695620
Y	18695932	18695935
Y	18695944	18695961
Y	18695963	18697260
Y	18697266	18697266
Y	18697966	18701382
Y	18703446	18703447
Y	18703450	18703770
Y	18703774	18703774
Y	18703777	18703778
Y	18704008	18704008
Y	18704011	18704011
Y	18704013	18704013
Y	18704015	18707272
Y	18708087	18709057
Y	18709059	18709059
Y	18709233	18709233
Y	18709235	18709723
Y	18709725	18709738
Y	18709740	18709740
Y	18709744	18709745
Y	18710642	18711298
Y	18711300	18711300
Y	18711302	18711302
Y	18711556	18712821
Y	18712823	18712823
Y	18712829	18712831
Y	18712833	18712833
Y	18712854	18712854
Y	18712857	18712857
Y	18712861	18712883
Y	18712885	18712885
Y	18712887	18715421
Y	18716775	18716775
Y	18716777	18717158
Y	18717910	18717912
Y	18717916	18717919
Y	18717923	18717923
Y	18717925	18718498
Y	18719217	18719709
Y	18720287	18722320
Y	18722323	18722323
Y	18722336	18722336
Y	18722346	18722346
Y	18722349	18722352
Y	18722354	18726663
Y	18726668	18726668
Y	18729059	18731473
Y	18732044	18733555
Y	18736408	18737330
Y	18737514	18737514
Y	18737516	18737527
Y	18737529	18738113
Y	18738115	18738262
Y	18739455	18740832
Y	18741009	18743424
Y	18743426	18743427
Y	18743430	18743430
Y	18743433	18743434
Y	18743437	18743441
Y	18744145	18744293
Y	18744612	18744612
Y	18744615	18745461
Y	18746498	18746982
Y	18746984	18747008
Y	18747010	18747016
Y	18747018	18747020
Y	18747022	18747023
Y	18747025	18747027
Y	18747145	18748107
Y	18756574	18756576
Y	18756578	18756578
Y	18756580	18758847
Y	18758849	18758851
Y	18758853	18758855
Y	18758857	18758858
Y	18758861	18758862
Y	18758865	18758865
Y	18758867	18758867
Y	18758873	18758873
Y	18758988	18758995
Y	18758997	18761898
Y	18761902	18761902
Y	18761904	18761904
Y	18761931	18761931
Y	18761933	18761933
Y	18761938	18761938
Y	18761948	18761948
Y	18761970	18761970
Y	18762420	18762420
Y	18762422	18762757
Y	18762765	18762832
Y	18763238	18763239
Y	18763241	18763241
Y	18763243	18763601
Y	18764169	18764898
Y	18764900	18764900
Y	18764902	18764902
Y	18765342	18765342
Y	18765344	18765345
Y	18765347	18765826
Y	18766172	18766172
Y	18766175	18766655
Y	18766658	18766671
Y	18766673	18766674
Y	18766676	18766678
Y	18766680	18766682
Y	18768255	18768256
Y	18768262	18768263
Y	18768265	18768285
Y	18768287	18768291
Y	18768294	18768294
Y	18768300	18768300
Y	18768302	18768310
Y	18768315	18768614
Y	18769644	18769974
Y	18770390	18770968
Y	18770970	18770974
Y	18770978	18770978
Y	18770980	18770980
Y	18771211	18771697
Y	18772066	18772196
Y	18772399	18772399
Y	18772402	18774750
Y	18775022	18775025
Y	18775027	18777206
Y	18777565	18778701
Y	18778703	18778703
Y	18779690	18780252
Y	18781415	18781417
Y	18781420	18781908
Y	18783031	18783037
Y	18783039	18783933
Y	18784500	18786238
Y	18786241	18786256
Y	18786258	18786258
Y	18786267	18786268
Y	18786270	18786273
Y	18786275	18786282
Y	18786285	18787658
Y	18788512	18788512
Y	18788514	18788514
Y	18788531	18788535
Y	18788537	18789275
Y	18794442	18794442
Y	18794445	18794446
Y	18794449	18794831
Y	18794833	18794835
Y	18794837	18794840
Y	18801315	18801825
Y	18801829	18801830
Y	18802713	18803812
Y	18803814	18803817
Y	18803819	18803821
Y	18803919	18803919
Y	18803927	18803927
Y	18803929	18803930
Y	18803934	18803934
Y	18803941	18805026
Y	18805028	18805028
Y	18805030	18805030
Y	18806388	18809569
Y	18809571	18809571
Y	18809574	18809574
Y	18809870	18809870
Y	18809873	18810328
Y	18810330	18810333
Y	18811045	18811992
Y	18811994	18811994
Y	18812329	18812329
Y	18812333	18812337
Y	18812339	18812370
Y	18812372	18813626
Y	18813628	18813632
Y	18814983	18814983
Y	18814985	18814985
Y	18814990	18815020
Y	18815022	18815924
Y	18815926	18815931
Y	18815948	18815948
Y	18815951	18815952
Y	18815954	18815965
Y	18815967	18816777
Y	18816779	18816780
Y	18816783	18816784
Y	18816787	18816787
Y	18817315	18817684
Y	18821073	18821074
Y	18821076	18822716
Y	18822718	18822720
Y	18822722	18822722
Y	18823397	18827671
Y	18828461	18828461
Y	18828464	18829841
Y	18830856	18832282
Y	18832295	18832318
Y	18832320	18832320
Y	18832323	18832324
Y	18832326	18832326
Y	18832343	18832343
Y	18832354	18832354
Y	18832357	18832360
Y	18832364	18832368
Y	18832370	18832374
Y	18832377	18832378
Y	18832380	18832380
Y	18832383	18832815
Y	18833164	18837435
Y	18837437	18837438
Y	18837649	18837649
Y	18837652	18838452
Y	18838917	18838943
Y	18838945	18843131
Y	18849704	18849704
Y	18849707	18850209
Y	18850608	18852797
Y	18854052	18854052
Y	18854054	18854055
Y	18854057	18854875
Y	18854877	18854885
Y	18856423	18856423
Y	18856432	18856943
Y	18856945	18856950
Y	18856952	18856953
Y	18856956	18856956
Y	18857004	18857537
Y	18858614	18858625
Y	18858627	18858629
Y	18858632	18858635
Y	18858637	18858641
Y	18858643	18859134
Y	18859137	18859137
Y	18859140	18859141
Y	18865318	18865320
Y	18865322	18867336
Y	18867338	18867338
Y	18867340	18868941
Y	18868943	18868946
Y	18870032	18870991
Y	18881324	18881324
Y	18881326	18883110
Y	18884017	18886766
Y	18887374	18887374
Y	18887377	18888844
Y	18889288	18889289
Y	18889294	18890262
Y	18890717	18890862
Y	18890867	18890869
Y	18890873	18890874
Y	18892671	18893013
Y	18893016	18893021
Y	18893023	18893023
Y	18893025	18893032
Y	18893034	18893037
Y	18894130	18894227
Y	18894229	18900406
Y	18900408	18900408
Y	18902991	18902996
Y	18902998	18903486
Y	18903489	18903489
Y	18903623	18903624
Y	18903626	18903626
Y	18903629	18903630
Y	18903634	18903634
Y	18903648	18904175
Y	18904178	18904178
Y	18904180	18904182
Y	18905707	18905707
Y	18905709	18906287
Y	18906295	18906295
Y	18906297	18906297
Y	18906444	18906445
Y	18906447	18907301
Y	18908271	18911272
Y	18911757	18911757
Y	18911759	18913842
Y	18913845	18913847
Y	18913850	18913850
Y	18914170	18914179
Y	18914182	18914840
Y	18915470	18915576
Y	18916339	18916339
Y	18916341	18918263
Y	18918265	18918265
Y	18918267	18918269
Y	18918271	18918272
Y	18918902	18918903
Y	18918905	18919306
Y	18919308	18919308
Y	18919310	18919310
Y	18919312	18919312
Y	18919315	18919315
Y	18920341	18921191
Y	18921193	18921194
Y	18924250	18924798
Y	18924801	18924803
Y	18925854	18926554
Y	18926556	18926558
Y	18927509	18927510
Y	18927512	18927515
Y	18927517	18927517
Y	18927523	18927525
Y	18927538	18927538
Y	18927540	18928554
Y	18928556	18928556
Y	18928563	18928567
Y	18928572	18928577
Y	18929031	18929031
Y	18929034	18929490
Y	18929493	18929494
Y	18929496	18929496
Y	18930787	18930787
Y	18930789	18931614
Y	18931616	18931616
Y	18931618	18931618
Y	18931621	18931623
Y	18933229	18933754
Y	18933758	18933759
Y	18934961	18934961
Y	18934963	18934963
Y	18934966	18934967
Y	18934970	18934971
Y	18934973	18934975
Y	18934978	18934982
Y	18934984	18936930
Y	18936933	18936937
Y	18936939	18936944
Y	18937673	18940686
Y	18940688	18940688
Y	18940811	18940814
Y	18940816	18940816
Y	18940818	18940822
Y	18940824	18940825
Y	18940827	18940838
Y	18940840	18942251
Y	18954020	18954438
Y	18954830	18954830
Y	18954832	18954834
Y	18954837	18955561
Y	18955564	18955572
Y	18956646	18957895
Y	18957898	18957898
Y	18958210	18958213
Y	18958217	18959022
Y	18959024	18959025
Y	18959353	18959358
Y	18959361	18961811
Y	18964212	18965791
Y	18965793	18965795
Y	18966346	18966912
Y	18972174	18972450
Y	18972453	18972453
Y	18972460	18972463
Y	18972468	18972468
Y	18973032	18974405
Y	18976692	18977154
Y	18977901	18978736
Y	18979272	18980326
Y	18980727	18980729
Y	18980732	18981367
Y	18982589	18982606
Y	18982608	18983798
Y	18984587	18984949
Y	18984951	18985074
Y	18985077	18985077
Y	18986606	18986925
Y	18991874	18993353
Y	18993356	18993356
Y	18993358	18993358
Y	18993362	18993362
Y	18993367	18993367
Y	18993494	18993494
Y	18993500	18994362
Y	18994365	18994365
Y	18994683	18994683
Y	18994686	18995542
Y	18996530	18997260
Y	18997262	18997263
Y	18997438	18998047
Y	18999069	18999873
Y	19001433	19001439
Y	19001441	19003305
Y	19003308	19003308
Y	19003869	19003869
Y	19003873	19005586
Y	19006104	19006104
Y	19006106	19006106
Y	19006109	19006157
Y	19006163	19006163
Y	19006165	19006165
Y	19006167	19006167
Y	19006169	19006767
Y	19006769	19006769
Y	19007043	19007043
Y	19007045	19007669
Y	19007671	19007677
Y	19007836	19008304
Y	19008751	19009121
Y	19011879	19011879
Y	19011881	19012337
Y	19012339	19012343
Y	19020031	19020033
Y	19020035	19020166
Y	19020168	19020168
Y	19020510	19021276
Y	19023363	19024883
Y	19031631	19032665
Y	19033315	19033725
Y	19033728	19033733
Y	19033735	19033735
Y	19034386	19034386
Y	19034388	19035555
Y	19035560	19035560
Y	19035562	19035564
Y	19036027	19036739
Y	19036746	19036746
Y	19036923	19037758
Y	19037760	19037761
Y	19038120	19038121
Y	19038126	19038126
Y	19038128	19038341
Y	19038345	19038345
Y	19039147	19039782
Y	19039784	19039784
Y	19045984	19047939
Y	19047941	19047952
Y	19048390	19048894
Y	19048896	19048907
Y	19048909	19048928
Y	19048930	19048945
Y	19048947	19048948
Y	19048951	19048953
Y	19048955	19049539
Y	19049541	19049541
Y	19049546	19049546
Y	19049548	19049549
Y	19049553	19049557
Y	19049559	19049568
Y	19049642	19049642
Y	19049647	19049652
Y	19049654	19050169
Y	19050274	19050277
Y	19050283	19051053
Y	19051546	19051546
Y	19051548	19051960
Y	19052406	19052438
Y	19052440	19053549
Y	19053551	19053553
Y	19053555	19053556
Y	19053558	19053558
Y	19053586	19053586
Y	19053588	19053590
Y	19053593	19053596
Y	19053598	19053599
Y	19053601	19053603
Y	19053606	19053607
Y	19053609	19053610
Y	19053684	19053686
Y	19053688	19053688
Y	19053690	19055271
Y	19056384	19056384
Y	19056388	19056388
Y	19056392	19056404
Y	19056406	19056406
Y	19056408	19056438
Y	19056442	19056448
Y	19056450	19056451
Y	19056454	19056454
Y	19056456	19056457
Y	19056494	19056495
Y	19056497	19056799
Y	19057317	19057847
Y	19057849	19057850
Y	19057853	19057854
Y	19057861	19057862
Y	19057877	19057914
Y	19058922	19058923
Y	19058925	19059419
Y	19059422	19059423
Y	19059425	19059425
Y	19066593	19066600
Y	19066602	19067136
Y	19067138	19067138
Y	19073900	19073908
Y	19073910	19074638
Y	19074641	19074643
Y	19075844	19077059
Y	19077512	19078998
Y	19079458	19081167
Y	19086183	19087930
Y	19087932	19087934
Y	19087936	19087938
Y	19088567	19088567
Y	19088574	19088574
Y	19088576	19090132
Y	19090457	19092096
Y	19092098	19092098
Y	19092554	19097137
Y	19097141	19097141
Y	19103029	19103029
Y	19103033	19103035
Y	19103037	19103853
Y	19103859	19103859
Y	19105200	19106281
Y	19106711	19108340
Y	19108559	19109854
Y	19110970	19112122
Y	19112124	19112130
Y	19112695	19114168
Y	19114170	19114170
Y	19114678	19115746
Y	19115748	19115750
Y	19116192	19116192
Y	19116194	19116194
Y	19116196	19117090
Y	19117559	19119033
Y	19119036	19119040
Y	19120245	19120404
Y	19120406	19120406
Y	19122190	19123344
Y	19123346	19123346
Y	19124309	19124358
Y	19124360	19124913
Y	19124915	19124920
Y	19124922	19124959
Y	19125555	19126073
Y	19126076	19126076
Y	19126674	19126676
Y	19126678	19127068
Y	19127878	19127880
Y	19127882	19127882
Y	19127886	19127890
Y	19127893	19128409
Y	19128647	19129046
Y	19129048	19129051
Y	19129054	19129081
Y	19129615	19129615
Y	19129619	19130614
Y	19130626	19130678
Y	19130682	19130682
Y	19130684	19130686
Y	19130688	19130688
Y	19130691	19130691
Y	19130728	19130729
Y	19130732	19130736
Y	19130740	19130752
Y	19130763	19130769
Y	19130791	19130791
Y	19130793	19132444
Y	19132446	19132453
Y	19132675	19134554
Y	19134973	19136158
Y	19136160	19136167
Y	19136317	19136319
Y	19136321	19136327
Y	19136329	19137530
Y	19137532	19137533
Y	19139165	19140411
Y	19140413	19140415
Y	19140417	19140417
Y	19141203	19142086
Y	19142089	19142089
Y	19142091	19142093
Y	19142097	19142097
Y	19142100	19143119
Y	19143121	19143154
Y	19144191	19145466
Y	19145468	19145478
Y	19145480	19145534
Y	19146762	19149256
Y	19149638	19149638
Y	19149640	19150907
Y	19150910	19150914
Y	19150919	19150920
Y	19151614	19151614
Y	19151616	19152070
Y	19152479	19152934
Y	19152936	19152936
Y	19152938	19152968
Y	19152970	19152970
Y	19154237	19154244
Y	19154246	19154249
Y	19154251	19154253
Y	19154255	19154255
Y	19154257	19154259
Y	19154261	19154855
Y	19154857	19154864
Y	19156093	19159661
Y	19160194	19162041
Y	19162043	19162044
Y	19162313	19162992
Y	19163133	19163134
Y	19163136	19163922
Y	19163926	19166006
Y	19166226	19167487
Y	19167856	19167862
Y	19167864	19168353
Y	19168357	19168357
Y	19169034	19169034
Y	19169036	19170597
Y	19170599	19170621
Y	19170623	19170623
Y	19171479	19172776
Y	19172778	19172779
Y	19172781	19172784
Y	19172786	19172787
Y	19172790	19172791
Y	19172801	19172829
Y	19178834	19183494
Y	19183497	19183498
Y	19183501	19183502
Y	19183504	19183505
Y	19183509	19183511
Y	19183518	19183519
Y	19183521	19183521
Y	19183729	19183734
Y	19183736	19183736
Y	19183738	19183739
Y	19183741	19183745
Y	19184044	19184045
Y	19184048	19184052
Y	19184054	19185854
Y	19186025	19186934
Y	19186936	19186936
Y	19186938	19186938
Y	19186944	19186944
Y	19187066	19187071
Y	19187073	19187435
Y	19187438	19187439
Y	19187448	19187477
Y	19187481	19187482
Y	19188051	19189424
Y	19189431	19189464
Y	19189697	19189699
Y	19189701	19200296
Y	19202213	19202213
Y	19202215	19202218
Y	19202220	19202721
Y	19202723	19202723
Y	19202730	19202730
Y	19202759	19202759
Y	19202926	19202953
Y	19202956	19202957
Y	19202959	19202961
Y	19202963	19203731
Y	19204940	19205716
Y	19205718	19205719
Y	19205721	19205726
Y	19205728	19205728
Y	19205730	19205730
Y	19205740	19205740
Y	19207102	19209704
Y	19211762	19211763
Y	19211766	19211766
Y	19211782	19213485
Y	19214528	19215028
Y	19215030	19215030
Y	19215045	19215054
Y	19215058	19215062
Y	19215285	19215981
Y	19215983	19215988
Y	19218245	19218245
Y	19218247	19221952
Y	19222335	19222339
Y	19222346	19223093
Y	19224404	19226278
Y	19226723	19227252
Y	19227254	19227266
Y	19227541	19227541
Y	19227543	19228749
Y	19228753	19228757
Y	19228884	19229577
Y	19229579	19229598
Y	19229836	19229851
Y	19229853	19229996
Y	19230963	19230963
Y	19230965	19232237
Y	19232239	19232239
Y	19233328	19233328
Y	19233330	19235422
Y	19235424	19235427
Y	19235432	19235432
Y	19235805	19237616
Y	19240457	19240459
Y	19240461	19240973
Y	19241672	19242174
Y	19242176	19242176
Y	19242679	19242680
Y	19242687	19242693
Y	19242695	19243112
Y	19243114	19243114
Y	19247045	19247045
Y	19247047	19247049
Y	19247051	19247361
Y	19250188	19250652
Y	19254570	19254570
Y	19254572	19254580
Y	19254582	19254587
Y	19254589	19255062
Y	19255065	19255066
Y	19255629	19256344
Y	19256564	19256565
Y	19256569	19257073
Y	19257075	19257078
Y	19257450	19258343
Y	19258345	19258346
Y	19259577	19259577
Y	19259579	19263362
Y	19263613	19264093
Y	19264095	19264096
Y	19264101	19264101
Y	19264106	19264106
Y	19264108	19264108
Y	19265850	19265850
Y	19265852	19266701
Y	19266703	19266705
Y	19267270	19268192
Y	19268195	19268196
Y	19268545	19268549
Y	19268552	19268553
Y	19268555	19269795
Y	19269799	19269801
Y	19272315	19272940
Y	19272942	19272951
Y	19272953	19272954
Y	19273075	19274825
Y	19274827	19274830
Y	19275254	19279426
Y	19279429	19279429
Y	19279431	19279431
Y	19279782	19279783
Y	19279785	19283709
Y	19285142	19286168
Y	19286170	19286172
Y	19286174	19286175
Y	19286177	19286178
Y	19286445	19286471
Y	19286473	19289067
Y	19289574	19289581
Y	19289584	19290233
Y	19291122	19291122
Y	19291124	19292191
Y	19292193	19292193
Y	19292730	19292731
Y	19292733	19292733
Y	19292735	19293635
Y	19293637	19293655
Y	19293658	19293659
Y	19293663	19293663
Y	19293666	19293666
Y	19293675	19293675
Y	19293681	19293684
Y	19293686	19294470
Y	19294783	19294783
Y	19294791	19294792
Y	19294794	19294796
Y	19294798	19294798
Y	19294800	19294803
Y	19294813	19294817
Y	19294820	19294822
Y	19294825	19294831
Y	19294834	19294836
Y	19294838	19294847
Y	19294861	19294862
Y	19294867	19294868
Y	19294873	19294875
Y	19294880	19294881
Y	19294883	19294884
Y	19294888	19294890
Y	19294892	19294892
Y	19294894	19294894
Y	19294898	19294898
Y	19294901	19294907
Y	19294909	19294909
Y	19294911	19294912
Y	19294916	19294918
Y	19294922	19294925
Y	19294934	19295571
Y	19295574	19295575
Y	19295995	19296822
Y	19296826	19296826
Y	19296828	19296830
Y	19304757	19304757
Y	19304760	19306672
Y	19307694	19307694
Y	19307697	19309411
Y	19309463	19309463
Y	19309465	19310213
Y	19311168	19311168
Y	19311178	19311639
Y	19311641	19311641
Y	19311644	19311644
Y	19311648	19311648
Y	19312906	19315577
Y	19315579	19315582
Y	19315826	19317856
Y	19318452	19318452
Y	19318454	19319063
Y	19319065	19319065
Y	19319071	19319077
Y	19319100	19319101
Y	19319107	19319111
Y	19319113	19319117
Y	19319123	19319123
Y	19319130	19319139
Y	19319141	19319822
Y	19320372	19322068
Y	19322998	19323003
Y	19323006	19323523
Y	19323528	19323528
Y	19323569	19323569
Y	19323573	19323575
Y	19323577	19323577
Y	19323580	19324179
Y	19324181	19324187
Y	19324191	19324191
Y	19332286	19332290
Y	19332293	19332625
Y	19332627	19332628
Y	19332634	19332643
Y	19333424	19333424
Y	19333428	19334519
Y	19334531	19334531
Y	19334553	19334558
Y	19334560	19334560
Y	19334562	19334562
Y	19334564	19334568
Y	19334626	19334629
Y	19334631	19337461
Y	19337468	19337469
Y	19338536	19338871
Y	19338874	19338874
Y	19342580	19343283
Y	19343472	19343476
Y	19343478	19343503
Y	19343505	19346362
Y	19346364	19346367
Y	19346806	19347231
Y	19347233	19347233
Y	19348634	19349113
Y	19349438	19349439
Y	19349441	19350083
Y	19350085	19350087
Y	19356895	19356904
Y	19356906	19358624
Y	19358626	19358682
Y	19359180	19359181
Y	19359183	19361077
Y	19361736	19362578
Y	19362587	19362587
Y	19362592	19362592
Y	19362600	19362601
Y	19362608	19362608
Y	19362650	19362653
Y	19362656	19362661
Y	19362663	19364289
Y	19364423	19368677
Y	19369885	19371464
Y	19372251	19372284
Y	19372293	19373683
Y	19373685	19373687
Y	19373943	19375458
Y	19376584	19376584
Y	19376587	19376807
Y	19376814	19376815
Y	19376842	19376842
Y	19376860	19376862
Y	19376870	19376870
Y	19376872	19376874
Y	19376876	19376878
Y	19378132	19379432
Y	19379552	19379552
Y	19379554	19382179
Y	19382181	19382181
Y	19382185	19382185
Y	19383070	19383071
Y	19383075	19385126
Y	19385128	19385128
Y	19388344	19390102
Y	19390104	19390104
Y	19390107	19390110
Y	19390114	19390118
Y	19390120	19390121
Y	19390123	19392592
Y	19393438	19394138
Y	19394140	19394145
Y	19394147	19398102
Y	19398799	19398799
Y	19398806	19399785
Y	19400264	19402740
Y	19402743	19402756
Y	19402760	19402762
Y	19402799	19402799
Y	19402846	19402848
Y	19402852	19403691
Y	19403957	19407592
Y	19407594	19407596
Y	19407598	19407603
Y	19407608	19407621
Y	19407756	19408597
Y	19408599	19408599
Y	19408601	19408602
Y	19409037	19409040
Y	19409042	19409043
Y	19409045	19409835
Y	19409843	19409843
Y	19410553	19410553
Y	19410556	19411881
Y	19411884	19411884
Y	19411889	19411889
Y	19411892	19411893
Y	19411941	19411945
Y	19411947	19412536
Y	19413157	19413158
Y	19413160	19413789
Y	19418909	19419469
Y	19419474	19419475
Y	19419596	19419603
Y	19419605	19419605
Y	19419607	19422931
Y	19423161	19423579
Y	19423582	19423582
Y	19429537	19429540
Y	19429544	19429545
Y	19429547	19429547
Y	19429549	19431036
Y	19431039	19431039
Y	19431634	19433229
Y	19438520	19438520
Y	19438522	19438522
Y	19438524	19439519
Y	19439522	19439528
Y	19439530	19439533
Y	19439675	19439680
Y	19439682	19443370
Y	19445128	19446050
Y	19449307	19449309
Y	19449311	19449357
Y	19449359	19449451
Y	19449457	19449743
Y	19450118	19450119
Y	19450121	19450641
Y	19450890	19452718
Y	19452722	19452722
Y	19454824	19454824
Y	19454828	19454828
Y	19454830	19454868
Y	19454870	19455517
Y	19466034	19466654
Y	19468527	19468527
Y	19468529	19469853
Y	19469912	19470788
Y	19470790	19475066
Y	19475068	19475068
Y	19475617	19475617
Y	19475619	19475622
Y	19475624	19475625
Y	19475627	19476179
Y	19476181	19476181
Y	19476183	19476183
Y	19476810	19476812
Y	19476814	19477385
Y	19477387	19477390
Y	19478045	19478116
Y	19478118	19478937
Y	19479549	19479549
Y	19479552	19481145
Y	19481149	19481149
Y	19481153	19481168
Y	19481170	19481170
Y	19481177	19481177
Y	19481181	19481182
Y	19481193	19481193
Y	19481546	19482759
Y	19482761	19482761
Y	19482774	19482775
Y	19482818	19482818
Y	19482828	19482828
Y	19482830	19486930
Y	19486932	19486936
Y	19489317	19490764
Y	19490766	19490766
Y	19490770	19490770
Y	19491065	19492327
Y	19492329	19492329
Y	19492331	19492735
Y	19492741	19492741
Y	19492917	19493648
Y	19493650	19493652
Y	19495467	19495467
Y	19495470	19497141
Y	19497143	19497143
Y	19497246	19497777
Y	19497779	19497779
Y	19498948	19500371
Y	19502120	19503010
Y	19503178	19504152
Y	19504154	19504155
Y	19504283	19504978
Y	19504981	19504981
Y	19505823	19506287
Y	19506289	19506289
Y	19506291	19506291
Y	19507214	19507214
Y	19507219	19508151
Y	19508153	19508158
Y	19508164	19508165
Y	19508167	19508167
Y	19508180	19508184
Y	19508565	19508565
Y	19508568	19509537
Y	19510414	19510417
Y	19510419	19511972
Y	19511976	19511976
Y	19512686	19513598
Y	19513601	19513911
Y	19518072	19518073
Y	19518075	19518639
Y	19518647	19518650
Y	19518673	19518683
Y	19518685	19519133
Y	19519415	19519416
Y	19519418	19522058
Y	19522060	19522451
Y	19522455	19522459
Y	19523930	19524467
Y	19524469	19524473
Y	19524475	19524475
Y	19538489	19539764
Y	19542400	19542400
Y	19542402	19543917
Y	19545483	19545501
Y	19545503	19545736
Y	19549306	19551715
Y	19551717	19551718
Y	19557788	19557788
Y	19557790	19557791
Y	19557793	19558400
Y	19562597	19563231
Y	19563233	19563234
Y	19563482	19564141
Y	19565265	19567172
Y	21032268	21032268
Y	21032270	21032982
Y	21033609	21033609
Y	21033611	21035781
Y	21036194	21037290
Y	21037293	21037293
Y	21037648	21038195
Y	21038197	21038197
Y	21038370	21038370
Y	21038372	21038372
Y	21038374	21041944
Y	21043170	21043810
Y	21043816	21043816
Y	21043980	21043981
Y	21043983	21043996
Y	21043998	21044028
Y	21044036	21044036
Y	21044074	21044077
Y	21044079	21044106
Y	21044108	21044490
Y	21046762	21046766
Y	21046768	21047256
Y	21047258	21047258
Y	21047260	21047261
Y	21051589	21051589
Y	21051591	21054693
Y	21054695	21054695
Y	21061781	21062397
Y	21062401	21062402
Y	21062875	21063357
Y	21064877	21068127
Y	21068571	21069304
Y	21069996	21071690
Y	21073410	21074117
Y	21074119	21074120
Y	21074131	21074143
Y	21074145	21074146
Y	21074149	21074153
Y	21074159	21076050
Y	21076053	21076053
Y	21076239	21076944
Y	21079786	21079786
Y	21079791	21081945
Y	21082256	21082256
Y	21082261	21084318
Y	21084790	21087098
Y	21087100	21087102
Y	21087104	21087106
Y	21087205	21087207
Y	21087209	21087209
Y	21087211	21088555
Y	21088557	21088559
Y	21088561	21088561
Y	21089105	21089105
Y	21089107	21090933
Y	21090935	21090943
Y	21090946	21090947
Y	21090952	21091398
Y	21091400	21091400
Y	21091402	21091402
Y	21093703	21095833
Y	21095835	21095835
Y	21097358	21097358
Y	21097360	21099218
Y	21099220	21099222
Y	21099224	21099224
Y	21099228	21099228
Y	21099230	21099232
Y	21099375	21099375
Y	21099377	21099377
Y	21099379	21099414
Y	21099416	21100389
Y	21100391	21100403
Y	21101660	21103715
Y	21104040	21104378
Y	21104380	21104385
Y	21104387	21104387
Y	21104957	21106521
Y	21106523	21106525
Y	21106527	21106527
Y	21113345	21113346
Y	21113349	21115261
Y	21115263	21115266
Y	21115269	21115269
Y	21116013	21116764
Y	21116766	21116766
Y	21116768	21116779
Y	21116782	21116782
Y	21116803	21116808
Y	21116811	21116811
Y	21116844	21118145
Y	21118164	21118230
Y	21125722	21126301
Y	21126303	21126361
Y	21126654	21127426
Y	21128362	21128364
Y	21128367	21128900
Y	21129244	21129244
Y	21129248	21130601
Y	21130637	21130637
Y	21130639	21132665
Y	21132668	21132668
Y	21132673	21132675
Y	21132682	21132698
Y	21132763	21132763
Y	21132770	21132770
Y	21132779	21134800
Y	21134804	21134804
Y	21134806	21134807
Y	21134811	21134814
Y	21134816	21134817
Y	21134819	21134819
Y	21134822	21134827
Y	21134829	21134829
Y	21134831	21134831
Y	21135268	21135268
Y	21135270	21138579
Y	21138581	21138582
Y	21140649	21140650
Y	21140652	21140804
Y	21140806	21140811
Y	21140813	21140813
Y	21140817	21140818
Y	21141498	21141505
Y	21141507	21142512
Y	21142514	21142525
Y	21143454	21144098
Y	21144101	21144104
Y	21144107	21144109
Y	21144112	21144125
Y	21144128	21144136
Y	21144138	21144164
Y	21144174	21144175
Y	21144194	21144428
Y	21144743	21144743
Y	21144745	21145785
Y	21146805	21148396
Y	21149222	21149224
Y	21149226	21149720
Y	21150504	21151712
Y	21152466	21155054
Y	21155056	21155057
Y	21155722	21158340
Y	21158343	21158347
Y	21158352	21158352
Y	21165195	21166936
Y	21166948	21166950
Y	21166955	21166955
Y	21166958	21166958
Y	21166962	21167076
Y	21167078	21167280
Y	21167282	21167898
Y	21167900	21167905
Y	21168427	21168897
Y	21168901	21168901
Y	21173638	21173638
Y	21173640	21173640
Y	21173642	21174521
Y	21174523	21174525
Y	21174529	21174529
Y	21174638	21174638
Y	21174641	21174641
Y	21174647	21176133
Y	21176475	21176921
Y	21176923	21176923
Y	21177094	21177206
Y	21177214	21177223
Y	21177312	21178369
Y	21178371	21178371
Y	21178373	21178374
Y	21178376	21178376
Y	21178383	21178383
Y	21178455	21178455
Y	21178458	21178464
Y	21178466	21179430
Y	21183396	21184081
Y	21185711	21187057
Y	21187885	21188482
Y	21188485	21188485
Y	21188583	21189497
Y	21189499	21189500
Y	21189572	21189573
Y	21189575	21189575
Y	21189579	21189579
Y	21189942	21190832
Y	21190834	21190839
Y	21192721	21192722
Y	21192724	21193153
Y	21193155	21193168
Y	21202586	21202586
Y	21202590	21202599
Y	21202601	21203084
Y	21203086	21203089
Y	21203091	21203092
Y	21203094	21203095
Y	21204724	21204724
Y	21204727	21205672
Y	21205975	21205980
Y	21205982	21205982
Y	21205986	21206760
Y	21206762	21206763
Y	21209169	21209172
Y	21209174	21209792
Y	21209795	21209795
Y	21209905	21209907
Y	21209909	21209911
Y	21209915	21210841
Y	21210843	21210843
Y	21211536	21212143
Y	21213498	21214063
Y	21215916	21216679
Y	21216681	21216681
Y	21216684	21216684
Y	21217008	21218489
Y	21219945	21219945
Y	21219947	21219947
Y	21219949	21219949
Y	21219951	21220888
Y	21221589	21221975
Y	21221979	21221981
Y	21223762	21224764
Y	21224767	21224768
Y	21224773	21224776
Y	21224781	21224795
Y	21225426	21225427
Y	21225430	21230090
Y	21230485	21230485
Y	21230494	21230523
Y	21230526	21230526
Y	21230528	21231383
Y	21231566	21231566
Y	21231572	21234620
Y	21234623	21234626
Y	21234628	21234628
Y	21234632	21234632
Y	21234653	21234727
Y	21235211	21235227
Y	21235229	21235245
Y	21235247	21235248
Y	21235250	21235251
Y	21235255	21235639
Y	21235642	21235643
Y	21235646	21235648
Y	21236101	21236101
Y	21236103	21236104
Y	21236106	21236108
Y	21236110	21238232
Y	21238716	21238717
Y	21238719	21238719
Y	21238722	21240122
Y	21240124	21240127
Y	21241312	21241312
Y	21241315	21241394
Y	21241396	21241740
Y	21241742	21241752
Y	21241757	21241758
Y	21241760	21241771
Y	21249383	21250283
Y	21250595	21250595
Y	21250598	21252018
Y	21252020	21252020
Y	21252022	21252022
Y	21252341	21252919
Y	21253267	21253271
Y	21253273	21253654
Y	21253656	21253656
Y	21253658	21253662
Y	21255590	21255591
Y	21255595	21256520
Y	21257396	21258802
Y	21259629	21260197
Y	21260790	21260792
Y	21260794	21262199
Y	21270535	21270901
Y	21270903	21270903
Y	21283737	21284149
Y	21284151	21284154
Y	21284156	21284157
Y	21284160	21284160
Y	21284162	21284162
Y	21284164	21284164
Y	21284166	21284166
Y	21285707	21285707
Y	21285710	21285710
Y	21285713	21286411
Y	21287242	21287242
Y	21287244	21288697
Y	21305973	21305975
Y	21305977	21305996
Y	21306004	21306008
Y	21306010	21306021
Y	21306023	21306550
Y	21306591	21306616
Y	21306620	21306620
Y	21306624	21306625
Y	21306627	21306630
Y	21306632	21306634
Y	21306636	21306638
Y	21306640	21306889
Y	21306891	21306892
Y	21306895	21306895
Y	21309052	21309052
Y	21309054	21309055
Y	21309058	21309683
Y	21310166	21310458
Y	21310461	21310465
Y	21310468	21310468
Y	21311024	21311024
Y	21311028	21311031
Y	21311033	21313987
Y	21316919	21316919
Y	21316922	21317506
Y	21317508	21317512
Y	21317824	21319497
Y	21326017	21326538
Y	21326540	21326542
Y	21326547	21326547
Y	21326673	21327451
Y	21327656	21328058
Y	21328060	21328060
Y	21328062	21328063
Y	21328091	21328091
Y	21328093	21328093
Y	21328105	21328107
Y	21328109	21328109
Y	21328112	21328147
Y	21328149	21328693
Y	21328695	21328696
Y	21328809	21329118
Y	21329120	21329120
Y	21329122	21329122
Y	21329781	21329781
Y	21329783	21329784
Y	21329786	21330265
Y	21330268	21330272
Y	21330274	21330274
Y	21330276	21330276
Y	21330385	21330992
Y	21331106	21331895
Y	21333531	21333531
Y	21333533	21334069
Y	21334071	21334072
Y	21334074	21334074
Y	21343823	21343829
Y	21343831	21344341
Y	21345055	21345057
Y	21345059	21345059
Y	21345063	21345067
Y	21345069	21345519
Y	21345629	21346212
Y	21346214	21346216
Y	21352976	21352976
Y	21352981	21354087
Y	21354089	21354089
Y	21354091	21354091
Y	21354093	21354095
Y	21354098	21354100
Y	21354466	21354467
Y	21354469	21355042
Y	21355044	21355046
Y	21355048	21355051
Y	21355054	21355085
Y	21355089	21355090
Y	21356477	21356477
Y	21356481	21357493
Y	21358827	21360099
Y	21360101	21360104
Y	21360172	21360172
Y	21360185	21360188
Y	21360190	21361967
Y	21363332	21364005
Y	21364813	21365440
Y	21365442	21365442
Y	21365444	21365444
Y	21365446	21366149
Y	21366151	21366151
Y	21366678	21367213
Y	21367215	21367286
Y	21367835	21367835
Y	21367848	21368207
Y	21368213	21368214
Y	21368216	21368216
Y	21368218	21368226
Y	21368228	21368228
Y	21368446	21368449
Y	21368452	21368452
Y	21368454	21368821
Y	21368823	21368823
Y	21368835	21370177
Y	21373911	21373911
Y	21373914	21374795
Y	21374797	21374798
Y	21384861	21385672
Y	21385977	21386154
Y	21387370	21388641
Y	21389837	21389840
Y	21389843	21391275
Y	21391277	21391277
Y	21391713	21391714
Y	21391716	21392273
Y	21392276	21392279
Y	21392285	21392285
Y	21397438	21397438
Y	21397448	21397448
Y	21397450	21397480
Y	21397482	21397484
Y	21397486	21397486
Y	21397940	21401640
Y	21401642	21401644
Y	21402654	21403156
Y	21403158	21403168
Y	21403170	21403230
Y	21403593	21403593
Y	21403596	21403599
Y	21403601	21403603
Y	21403605	21403606
Y	21403609	21405812
Y	21405814	21405815
Y	21405825	21405828
Y	21405834	21405837
Y	21405852	21405852
Y	21405990	21406690
Y	21406692	21406706
Y	21411420	21411420
Y	21411427	21413068
Y	21413070	21413070
Y	21415787	21416471
Y	21422387	21423734
Y	21424428	21424428
Y	21424430	21424430
Y	21424434	21424434
Y	21424436	21424955
Y	21424957	21424957
Y	21428978	21429417
Y	21429419	21429420
Y	21429422	21429423
Y	21437447	21437896
Y	21437898	21438068
Y	21438402	21440019
Y	21440483	21441743
Y	21441746	21441747
Y	21441749	21441750
Y	21463124	21463845
Y	21465235	21465235
Y	21465237	21466069
Y	21466071	21466071
Y	21466073	21466073
Y	21466228	21467780
Y	21471286	21471286
Y	21471289	21471804
Y	21471806	21471810
Y	21471812	21471812
Y	21471814	21471818
Y	21478098	21478098
Y	21478100	21478101
Y	21478106	21478530
Y	21489246	21490860
Y	21490862	21490864
Y	21490867	21490867
Y	21491216	21492295
Y	21492468	21492957
Y	21492959	21492964
Y	21493475	21494442
Y	21512516	21512997
Y	21519599	21520108
Y	21529827	21529829
Y	21529831	21529831
Y	21529833	21529833
Y	21529835	21529835
Y	21590701	21590701
Y	21590704	21591317
Y	21591319	21591322
Y	21591324	21591324
Y	21591326	21591326
Y	21595314	21595796
Y	21617137	21617542
Y	21617781	21617791
Y	21617794	21617795
Y	21617797	21619494
Y	21619496	21619498
Y	21619990	21623659
Y	21623661	21623661
Y	21623663	21623663
Y	21623803	21623803
Y	21623805	21623820
Y	21623823	21623823
Y	21623831	21623834
Y	21623848	21623849
Y	21623851	21623852
Y	21623855	21624229
Y	21627130	21627130
Y	21627132	21629512
Y	21635484	21637867
Y	21639635	21639635
Y	21639637	21639639
Y	21639641	21647631
Y	21648962	21649953
Y	21650959	21650959
Y	21650961	21650961
Y	21650965	21651466
Y	21656849	21656849
Y	21656851	21661547
Y	21661549	21661551
Y	21661565	21661565
Y	21661664	21661665
Y	21661667	21665705
Y	21665714	21668621
Y	21668623	21668623
Y	21668625	21668625
Y	21674380	21676551
Y	21681722	21686585
Y	21700734	21700734
Y	21700736	21707917
Y	21707919	21707923
Y	21707925	21707926
Y	21710110	21710444
Y	21711244	21713454
Y	21713456	21713457
Y	21713459	21714003
Y	21714007	21714008
Y	21714786	21714800
Y	21714806	21717814
Y	21718014	21718866
Y	21720544	21720544
Y	21720546	21720546
Y	21720549	21721555
Y	21721559	21721560
Y	21722130	21722131
Y	21722135	21722144
Y	21722146	21722576
Y	21722579	21722579
Y	21722705	21725299
Y	21725301	21725301
Y	21728220	21728220
Y	21728224	21731407
Y	21731410	21731410
Y	21734317	21734317
Y	21734319	21734320
Y	21734322	21735078
Y	21736223	21737830
Y	21738765	21739953
Y	21739957	21739959
Y	21740365	21742082
Y	21742085	21742088
Y	21748871	21750253
Y	21750255	21750255
Y	21750440	21750446
Y	21750448	21756428
Y	21757040	21761241
Y	21761243	21761244
Y	21761364	21761364
Y	21761368	21761838
Y	21761845	21761845
Y	21761971	21761972
Y	21761975	21761998
Y	21762000	21762462
Y	21762564	21766516
Y	21766602	21768709
Y	21772542	21772945
Y	21772947	21772947
Y	21772949	21773076
Y	21773923	21773929
Y	21773931	21774971
Y	21774973	21774973
Y	21775354	21775354
Y	21775357	21775949
Y	21776472	21776973
Y	21776984	21776984
Y	21782417	21782417
Y	21782421	21783063
Y	21801462	21801462
Y	21801464	21801859
Y	21822534	21822916
Y	21822918	21822919
Y	21825067	21825068
Y	21825070	21826232
Y	21826234	21826236
Y	21835012	21835015
Y	21835017	21836318
Y	21836728	21836732
Y	21836734	21836752
Y	21836766	21836769
Y	21836771	21839134
Y	21839136	21839144
Y	21839146	21839146
Y	21839149	21839149
Y	21839152	21839152
Y	21839281	21839930
Y	21839933	21839937
Y	21839941	21839950
Y	21840857	21840857
Y	21840868	21845184
Y	21845186	21845187
Y	21845233	21845234
Y	21845236	21845237
Y	21845240	21845243
Y	21845245	21845253
Y	21845255	21846427
Y	21846441	21846446
Y	21854543	21854543
Y	21854546	21855042
Y	21855044	21855044
Y	21855398	21855398
Y	21855400	21855795
Y	21864064	21864067
Y	21864070	21864075
Y	21864077	21865179
Y	21865721	21874266
Y	21874268	21874270
Y	21876565	21876565
Y	21876567	21876567
Y	21876569	21876576
Y	21876578	21879977
Y	21881794	21881794
Y	21881796	21883433
Y	21883435	21883435
Y	21888731	21889801
Y	21889803	21889803
Y	21889805	21889805
Y	21889807	21889807
Y	21890014	21890914
Y	21890916	21890916
Y	21890932	21890932
Y	21891342	21895409
Y	21896095	21898636
Y	21898852	21898852
Y	21898854	21899724
Y	21899792	21899798
Y	21899800	21900443
Y	21900774	21900777
Y	21900779	21901779
Y	21901781	21901782
Y	21902013	21902013
Y	21902015	21902016
Y	21902019	21902019
Y	21902021	21902022
Y	21902024	21907857
Y	21925013	21925021
Y	21925023	21926798
Y	21926800	21926803
Y	21927435	21928385
Y	21928387	21928387
Y	21929041	21929041
Y	21929044	21929535
Y	21929675	21931725
Y	21933510	21934014
Y	21977882	21977882
Y	21977890	21977890
Y	21977892	21977892
Y	21977894	21978311
Y	21978313	21978436
Y	22019580	22020095
Y	22031550	22031550
Y	22031552	22031552
Y	22031556	22032085
Y	22032087	22032087
Y	22032091	22032092
Y	22082193	22082193
Y	22082196	22082671
Y	22082673	22082677
Y	22083568	22084601
Y	22084603	22084604
Y	22084606	22084607
Y	22086698	22088177
Y	22092997	22093547
Y	22093550	22093550
Y	22093552	22093552
Y	22093647	22094461
Y	22097825	22097832
Y	22097834	22099465
Y	22099467	22099467
Y	22100050	22100761
Y	22102083	22102282
Y	22125737	22126784
Y	22138190	22138200
Y	22138204	22141160
Y	22141164	22141164
Y	22141844	22141847
Y	22141849	22142686
Y	22142688	22142689
Y	22143270	22146116
Y	22146118	22146122
Y	22146124	22146124
Y	22146126	22146126
Y	22146128	22146128
Y	22146132	22146132
Y	22146136	22146136
Y	22147921	22149892
Y	22155838	22155838
Y	22155840	22156323
Y	22156622	22156622
Y	22156625	22158401
Y	22158404	22158406
Y	22159616	22159617
Y	22159621	22163534
Y	22166207	22166530
Y	22166536	22167203
Y	22167216	22167220
Y	22167226	22167229
Y	22167328	22167355
Y	22167373	22167373
Y	22167378	22167826
Y	22167828	22167831
Y	22167835	22167835
Y	22173601	22173601
Y	22173603	22175584
Y	22177681	22179319
Y	22179321	22179321
Y	22179331	22179331
Y	22179535	22179535
Y	22179537	22179580
Y	22179582	22179585
Y	22179587	22179589
Y	22180141	22180145
Y	22180147	22180148
Y	22180152	22181834
Y	22183046	22185678
Y	22185680	22186705
Y	22186714	22186828
Y	22188222	22188661
Y	22188687	22188696
Y	22188698	22188698
Y	22188702	22188702
Y	22188706	22188706
Y	22188708	22188708
Y	22188714	22188714
Y	22188716	22188716
Y	22188722	22188722
Y	22188730	22188731
Y	22191822	22191824
Y	22191827	22192922
Y	22202599	22202600
Y	22202602	22202602
Y	22202604	22203663
Y	22205563	22205569
Y	22205571	22205574
Y	22205576	22207167
Y	22207695	22208812
Y	22208821	22208821
Y	22208823	22208823
Y	22209096	22209490
Y	22212202	22214511
Y	22214513	22214518
Y	22215558	22215558
Y	22215564	22215564
Y	22215566	22215567
Y	22215570	22215915
Y	22519447	22520348
Y	22520350	22520351
Y	22520818	22520821
Y	22520824	22520824
Y	22520837	22520838
Y	22520843	22521011
Y	22523314	22523716
Y	22524708	22525126
Y	22525128	22525148
Y	22528976	22529350
Y	22538784	22539783
Y	22539785	22539788
Y	22540084	22540236
Y	22540238	22540238
Y	22540598	22541110
Y	22550094	22551243
Y	22551251	22551251
Y	22551266	22551269
Y	22551272	22551272
Y	22551481	22551609
Y	22551640	22552490
Y	22556856	22556857
Y	22556859	22558855
Y	22558858	22558860
Y	22558866	22560257
Y	22560259	22560269
Y	22575127	22575129
Y	22575131	22576426
Y	22583454	22585502
Y	22585504	22585505
Y	22587466	22587632
Y	22587764	22588852
Y	22588855	22588856
Y	22596956	22596956
Y	22596959	22597348
Y	22597350	22597355
Y	22597359	22597361
Y	22597364	22597366
Y	22597368	22597369
Y	22600010	22600344
Y	22600346	22600346
Y	22600685	22600685
Y	22600691	22601063
Y	22603277	22603444
Y	22604046	22604047
Y	22604050	22604058
Y	22604060	22604929
Y	22604931	22604931
Y	22606574	22608454
Y	22608457	22608458
Y	22608460	22608461
Y	22616061	22619281
Y	22625214	22627338
Y	22631683	22632049
Y	22632051	22632051
Y	22632516	22632516
Y	22632518	22632518
Y	22632535	22632536
Y	22632541	22632541
Y	22632710	22632712
Y	22632714	22633363
Y	22633975	22634874
Y	22638150	22639226
Y	22644949	22645474
Y	22645476	22645477
Y	22647462	22647462
Y	22647464	22647464
Y	22647469	22647470
Y	22647477	22648758
Y	22649570	22649570
Y	22649573	22650414
Y	22651489	22651490
Y	22651494	22651501
Y	22651503	22653251
Y	22653254	22653257
Y	22653260	22653260
Y	22653262	22653262
Y	22656388	22656388
Y	22656390	22657153
Y	22657155	22657155
Y	22657157	22657158
Y	22657160	22657160
Y	22657169	22657170
Y	22657290	22657290
Y	22657292	22657293
Y	22657295	22657809
Y	22657811	22657811
Y	22657813	22657813
Y	22665038	22665788
Y	22669010	22674838
Y	22675934	22679363
Y	22679365	22679369
Y	22679627	22679627
Y	22679630	22682581
Y	22682585	22682585
Y	22682588	22682589
Y	22682603	22682603
Y	22682660	22682661
Y	22682664	22682664
Y	22682666	22683505
Y	22685768	22685768
Y	22685770	22687590
Y	22687593	22687595
Y	22687597	22687597
Y	22687974	22689049
Y	22689051	22689051
Y	22689440	22689440
Y	22689442	22689456
Y	22689458	22689461
Y	22689463	22689463
Y	22689472	22689483
Y	22689485	22689790
Y	22689792	22689793
Y	22696492	22698942
Y	22698963	22698973
Y	22698975	22698978
Y	22698980	22700265
Y	22708302	22709267
Y	22720680	22721049
Y	22723995	22725318
Y	22730606	22732699
Y	22732701	22732701
Y	22736554	22739533
Y	22739730	22739738
Y	22739752	22739752
Y	22739756	22741920
Y	22741922	22741922
Y	22741929	22741930
Y	22741959	22741972
Y	22741974	22741974
Y	22741976	22741977
Y	22741979	22741984
Y	22741986	22741987
Y	22741996	22741996
Y	22741999	22742001
Y	22742005	22742018
Y	22742020	22742021
Y	22742023	22742024
Y	22742026	22742541
Y	22742648	22742652
Y	22742667	22742669
Y	22742672	22743253
Y	22743259	22743259
Y	22743261	22743261
Y	22743266	22743266
Y	22743273	22743273
Y	22743280	22743280
Y	22743285	22743285
Y	22743297	22743303
Y	22743306	22745246
Y	22745248	22745250
Y	22745262	22745262
Y	22745634	22745641
Y	22745643	22745959
Y	22746192	22746192
Y	22746194	22746201
Y	22746203	22747497
Y	22748690	22749119
Y	22749122	22749122
Y	22749125	22749129
Y	22749487	22749487
Y	22749489	22752328
Y	22753511	22753511
Y	22753513	22755304
Y	22755306	22755306
Y	22755310	22755310
Y	22756077	22756522
Y	22757653	22758067
Y	22762670	22762670
Y	22762672	22763156
Y	22772016	22774008
Y	22774011	22774011
Y	22774115	22774641
Y	22776554	22776653
Y	22776655	22776818
Y	22776820	22776821
Y	22783838	22783853
Y	22783855	22784263
Y	22785160	22785166
Y	22785168	22785356
Y	22786255	22786843
Y	22786845	22786846
Y	22805697	22806165
Y	22814480	22814900
Y	22814903	22814903
Y	22826955	22826955
Y	22826957	22826958
Y	22826961	22826963
Y	22826965	22827328
Y	22827496	22827820
Y	22827822	22827823
Y	22827828	22827828
Y	22832263	22832263
Y	22832265	22832265
Y	22832267	22832821
Y	22834190	22834203
Y	22834206	22834684
Y	22834825	22834829
Y	22834831	22835189
Y	22836031	22836031
Y	22836036	22836613
Y	22859359	22860459
Y	22861577	22863399
Y	22874584	22874584
Y	22874587	22874591
Y	22874594	22875098
Y	22887139	22887144
Y	22887146	22890150
Y	22890152	22890155
Y	22890483	22890483
Y	22890486	22890488
Y	22890494	22893107
Y	22893110	22893121
Y	22893554	22896900
Y	22897235	22898241
Y	22898244	22898245
Y	22898833	22898838
Y	22898840	22899859
Y	22899920	22901801
Y	22901805	22901806
Y	22902254	22902255
Y	22902258	22903603
Y	22904376	22905427
Y	22906283	22909918
Y	22911273	22911273
Y	22911275	22911277
Y	22911279	22912467
Y	22913631	22915895
Y	22916276	22916763
Y	22917416	22917416
Y	22917419	22919234
Y	22919681	22932585
Y	22936934	22937499
Y	22937501	22937504
Y	22937946	22937946
Y	22937950	22946317
Y	22946320	22946320
Y	22946323	22946324
Y	22946326	22946326
Y	22946328	22946332
Y	22946584	22948116
Y	22969132	22969132
Y	22969134	22969870
Y	22970303	22970304
Y	22970323	22970324
Y	22970327	22971556
Y	22972800	22974114
Y	22974117	22974225
Y	22974382	22974749
Y	22974751	22974752
Y	22974760	22974761
Y	22975273	22975273
Y	22975276	22975782
Y	22991485	22991486
Y	22991488	22993005
Y	22993637	22994268
Y	22997342	22997606
Y	22998868	22999130
Y	23004830	23004830
Y	23004832	23004833
Y	23004835	23004838
Y	23004843	23004844
Y	23004849	23005754
Y	23005757	23005757
Y	23020112	23020112
Y	23020115	23020116
Y	23020118	23020119
Y	23020121	23024590
Y	23025055	23026345
Y	23026347	23026353
Y	23029985	23029987
Y	23029990	23029993
Y	23029995	23032262
Y	23032852	23033000
Y	23033622	23034291
Y	23034293	23034354
Y	23034438	23035718
Y	23035721	23035721
Y	23037044	23037045
Y	23037048	23037201
Y	23039752	23039752
Y	23039755	23040814
Y	23049860	23050328
Y	23063685	23063698
Y	23063707	23065033
Y	23067514	23067514
Y	23067516	23069637
Y	23069639	23069639
Y	23071857	23072188
Y	23072190	23072190
Y	23081144	23081784
Y	23088146	23088149
Y	23088151	23088794
Y	23088796	23088807
Y	23089599	23090081
Y	23116152	23117246
Y	23117874	23120009
Y	23121442	23121442
Y	23121445	23122597
Y	23123952	23124842
Y	23150009	23150531
Y	23159774	23159774
Y	23159776	23159780
Y	23159782	23160272
Y	23191484	23192070
Y	23193899	23197928
Y	23197930	23197930
Y	23197932	23197934
Y	23206929	23209611
Y	23209614	23209624
Y	23225261	23225261
Y	23225266	23225269
Y	23225271	23225738
Y	23234122	23234602
Y	23234604	23234605
Y	23234607	23234607
Y	23234609	23234609
Y	23236151	23236770
Y	23242200	23242200
Y	23242202	23242735
Y	23242737	23242744
Y	23247918	23249186
Y	23249188	23249192
Y	23249199	23249199
Y	23256551	23256553
Y	23256555	23259229
Y	23259231	23259237
Y	23259239	23259240
Y	23259242	23259242
Y	23259248	23259248
Y	23259252	23259256
Y	23259258	23259258
Y	23259260	23259261
Y	23259263	23259266
Y	23259269	23259269
Y	23259271	23259271
Y	23259273	23259273
Y	23259276	23260778
Y	23261594	23262362
Y	23262978	23263629
Y	23263633	23263633
Y	23264451	23265599
Y	23265601	23265602
Y	23265604	23265651
Y	23265653	23265655
Y	23266747	23266747
Y	23266749	23267133
Y	23267631	23267631
Y	23267633	23268099
Y	23268430	23269318
Y	23269696	23269696
Y	23269698	23269698
Y	23269700	23270174
Y	23270751	23270752
Y	23270754	23270754
Y	23270766	23272381
Y	23272520	23272522
Y	23272524	23272551
Y	23272555	23273025
Y	23274019	23274454
Y	23278225	23278225
Y	23278228	23278230
Y	23278233	23278703
Y	23278705	23278708
Y	23278710	23278713
Y	23278715	23278715
Y	23278717	23278735
Y	23278737	23278737
Y	23278739	23278739
Y	23280832	23281339
Y	23281341	23281346
Y	23281348	23281383
Y	23281385	23281401
Y	23281403	23281426
Y	23281429	23281430
Y	23281435	23281437
Y	23281439	23281441
Y	23281443	23282069
Y	23282072	23282072
Y	23282078	23282078
Y	23282080	23282080
Y	23282279	23282279
Y	23282281	23283331
Y	23283556	23283556
Y	23283559	23283561
Y	23283565	23283567
Y	23283571	23283578
Y	23283580	23284692
Y	23284694	23284697
Y	23291442	23291797
Y	23291799	23291832
Y	23292591	23293556
Y	23293558	23293565
Y	23293643	23293643
Y	23293645	23294024
Y	23294027	23294028
Y	23298691	23299151
Y	23328291	23328292
Y	23328294	23328300
Y	23328302	23328302
Y	23328304	23328945
Y	23331309	23332161
Y	23333882	23334463
Y	23336447	23336447
Y	23336451	23336730
Y	23342712	23342712
Y	23342714	23343297
Y	23343299	23343299
Y	23343301	23343301
Y	23351337	23351893
Y	23353240	23353240
Y	23353248	23355242
Y	23359026	23359684
Y	23359686	23359688
Y	23359690	23359696
Y	23359702	23359702
Y	23365659	23367320
Y	23367322	23367322
Y	23369726	23369726
Y	23369731	23369731
Y	23369735	23370239
Y	23377508	23378680
Y	23378682	23378682
Y	23382507	23382507
Y	23382510	23384366
Y	23414469	23415014
Y	23420786	23420789
Y	23420792	23420982
Y	23420985	23420985
Y	23420987	23420990
Y	23421485	23422302
Y	23422305	23422305
Y	23427696	23427700
Y	23427702	23428617
Y	23428619	23428619
Y	23429404	23429859
Y	23438450	23438779
Y	23451109	23451412
Y	23451416	23451425
Y	23453534	23454406
Y	23454408	23455024
Y	23455027	23455027
Y	23455029	23455031
Y	23455214	23455214
Y	23455217	23455220
Y	23455222	23455223
Y	23455225	23455685
Y	23455688	23455688
Y	23456879	23456883
Y	23456885	23457384
Y	23457386	23457386
Y	23458233	23458239
Y	23458242	23459722
Y	23459724	23459724
Y	23462767	23463167
Y	23463169	23463169
Y	23463892	23463892
Y	23463895	23464377
Y	23466442	23467212
Y	23468660	23468661
Y	23468663	23468664
Y	23468666	23469059
Y	23471094	23471096
Y	23471098	23471101
Y	23471104	23472003
Y	23472041	23472042
Y	23472047	23472047
Y	23472049	23472049
Y	23472075	23472075
Y	23472289	23472293
Y	23472295	23472313
Y	23472316	23472316
Y	23472319	23472319
Y	23472328	23472334
Y	23472336	23472336
Y	23472338	23472348
Y	23472350	23475389
Y	23475819	23478975
Y	23479129	23480446
Y	23480530	23481863
Y	23482048	23482048
Y	23482050	23482050
Y	23482058	23482059
Y	23482062	23482780
Y	23482782	23482803
Y	23482805	23482811
Y	23482813	23482908
Y	23482910	23482922
Y	23482924	23482929
Y	23482932	23483265
Y	23483267	23483268
Y	23486595	23489956
Y	23489958	23489959
Y	23492837	23494093
Y	23494501	23494501
Y	23494505	23495626
Y	23496040	23496040
Y	23496042	23496042
Y	23496044	23496991
Y	23496994	23497942
