# Supplementary material for: Large-scale recent expansion of European patrilineages shown by population resequencing
Source: Nat Commun. 2015 May 19;6:7152. doi: 10.1038/ncomms8152 (PMC4441248; doi:10.1038/ncomms8152)
Supplement: Supplementary Data 3 — Vcf file containing all samples and sites analysed in the study. [file ncomms8152-s4.zip]

Archive with 3 entries (2 files):
- BatiniSuppData3_Final.vcf
- __MACOSX/
- __MACOSX/._BatiniSuppData3_Final.vcf
